# Supplementary material for: ﻿The native species of Callianthe (Malvaceae, Malvoideae) in northern South America (Colombia, Venezuela, the Guianas and adjacent Brazil)
Source: PhytoKeys. 2025 Jul 23;260:75–95. doi: 10.3897/phytokeys.260.154906 (PMC12311476; doi:10.3897/phytokeys.260.154906)
Supplement: XML Treatment for Callianthe insignis [file phytokeys.260.154906-treatment2.xml]

<!DOCTYPE tp:taxon-treatment
  PUBLIC "-//TaxonX//DTD Taxonomic Treatment Publishing DTD v0 20100105//EN" "tax-treatment-NSO.dtd">
<tp:taxon-treatment xmlns:tp="http://www.plazi.org/taxpub"><tp:treatment-meta><kwd-group><label>Taxon classification</label><kwd>
                <named-content content-type="kingdom">Plantae</named-content>
              </kwd><kwd>
                <named-content content-type="order">Malvales</named-content>
              </kwd><kwd>
                <named-content content-type="family">Malvaceae</named-content>
              </kwd></kwd-group><mixed-citation publication-type="journal"><person-group><name><surname>Dorr</surname><given-names>Laurence J.</given-names></name></person-group><article-title>﻿The native species of <italic><tp:taxon-name><tp:taxon-name-part taxon-name-part-type="genus" reg="Callianthe">Callianthe</tp:taxon-name-part></tp:taxon-name></italic> (<tp:taxon-name><tp:taxon-name-part taxon-name-part-type="family">Malvaceae</tp:taxon-name-part></tp:taxon-name>, <tp:taxon-name><tp:taxon-name-part taxon-name-part-type="subfamily">Malvoideae</tp:taxon-name-part></tp:taxon-name>) in northern South America (Colombia, Venezuela, the Guianas and adjacent Brazil)</article-title><source>PhytoKeys</source><day>23</day><month>07</month><year>2025</year><volume>260</volume><fpage>75</fpage><lpage>95</lpage><pub-id pub-id-type="doi">10.3897/phytokeys.260.154906</pub-id></mixed-citation></tp:treatment-meta><tp:nomenclature><label>﻿2.</label><tp:taxon-name>
              <object-id xmlns:xlink="http://www.w3.org/1999/xlink" content-type="arpha" xlink:type="simple">63FE6621-04DF-5A39-A3C8-E8EEE685D31D</object-id>
              <tp:taxon-name-part taxon-name-part-type="genus" reg="Callianthe">Callianthe</tp:taxon-name-part>
              <tp:taxon-name-part taxon-name-part-type="species" reg="insignis">insignis</tp:taxon-name-part>
              <object-id xmlns:xlink="http://www.w3.org/1999/xlink" content-type="ipni" xlink:type="simple">urn:lsid:ipni.org:names:77366029-1</object-id>
            </tp:taxon-name><tp:taxon-authority>(Planch.) Dorr</tp:taxon-authority><tp:taxon-status xmlns:xlink="http://www.w3.org/1999/xlink" xlink:type="simple">comb. nov.</tp:taxon-status><xref ref-type="fig" rid="F2">Fig. 2</xref><tp:nomenclature-citation-list><tp:nomenclature-citation><tp:taxon-name>
                  <tp:taxon-name-part taxon-name-part-type="genus" reg="Abutilon">Abutilon</tp:taxon-name-part>
                  <tp:taxon-name-part taxon-name-part-type="species" reg="insigne">insigne</tp:taxon-name-part>
                </tp:taxon-name><comment>Planch., in Linden, Établ. Linden, Prix-courant 5: 4, 19. [Mar] 1850; Planchon, Fl. Serres Jard. Eur. 6: 41, t. 551. [6 Jun] 1850; Hooker, Curtis’s Bot. Mag. 81 [= ser. 3, 11]: t. 4840. 1855; Triana &amp; Planchon, Ann. Sci. Nat., Bot., sér. 4, 17: 184. 1862; Linden &amp; Planchon, Pl. Columb. 1: 46. 1874–75 [“1863”], as to name only. Type: Luxembourg [cultivated]. “Hort. Linden ex andibus Nov. Granat.,” s.d. (fl), <italic>N. Funck &amp; L.J. Schlim s.n.</italic> (lectotype, here designated: MPU [MPU016978 as image!]).</comment></tp:nomenclature-citation><tp:nomenclature-citation><tp:taxon-name>
                  <tp:taxon-name-part taxon-name-part-type="genus" reg="Abutilon">Abutilon</tp:taxon-name-part>
                  <tp:taxon-name-part taxon-name-part-type="species" reg="igneum">igneum</tp:taxon-name-part>
                </tp:taxon-name><comment>hort., Garden (London, 1871–1927) 14: 474, fig. 1878, sphalm pro “<italic>insigne</italic>.”</comment></tp:nomenclature-citation><tp:nomenclature-citation><tp:taxon-name>
                  <tp:taxon-name-part taxon-name-part-type="genus" reg="Abutilon">Abutilon</tp:taxon-name-part>
                  <tp:taxon-name-part taxon-name-part-type="species" reg="insigne">insigne</tp:taxon-name-part>
                </tp:taxon-name><comment>‘Duc de Malakoff’ De Bosschere, Rev. Hort. Belg. Étrangère 17: 127. 1891 (“var. Duc de Malakoff”). Type: Not designated.</comment></tp:nomenclature-citation><tp:nomenclature-citation><tp:taxon-name>
                  <tp:taxon-name-part taxon-name-part-type="genus" reg="Sida">Sida</tp:taxon-name-part>
                  <tp:taxon-name-part taxon-name-part-type="species" reg="insignis">insignis</tp:taxon-name-part>
                </tp:taxon-name><comment>Planch. ex Bellair &amp; St.-Lég., Pl. Serre 80. 1900, nom. nud., pro syn.</comment></tp:nomenclature-citation></tp:nomenclature-citation-list></tp:nomenclature><tp:treatment-sec sec-type="material" id="SECID0E2JAE"><title>Type.</title><p>Based on <italic><tp:taxon-name><tp:taxon-name-part taxon-name-part-type="genus" reg="Abutilon">Abutilon</tp:taxon-name-part><tp:taxon-name-part taxon-name-part-type="species" reg="insigne">insigne</tp:taxon-name-part></tp:taxon-name></italic> Planch.</p><fig id="F2" position="float" orientation="portrait"><object-id xmlns:xlink="http://www.w3.org/1999/xlink" content-type="doi" xlink:type="simple">10.3897/phytokeys.260.154906.figure2</object-id><object-id xmlns:xlink="http://www.w3.org/1999/xlink" content-type="arpha" xlink:type="simple">CEBBC9DE-0908-5FC5-9032-0C8B1A765EAE</object-id><label>Figure 2.</label><caption><p><italic><tp:taxon-name><tp:taxon-name-part taxon-name-part-type="genus" reg="Callianthe">Callianthe</tp:taxon-name-part><tp:taxon-name-part taxon-name-part-type="species" reg="insignis">insignis</tp:taxon-name-part></tp:taxon-name></italic> (Planch.) Dorr. <bold>A.</bold> Illustration of <italic><tp:taxon-name><tp:taxon-name-part taxon-name-part-type="genus" reg="Abutilon">Abutilon</tp:taxon-name-part><tp:taxon-name-part taxon-name-part-type="species" reg="insigne">insigne</tp:taxon-name-part></tp:taxon-name></italic> published in Curtis’s Botanical Magazine; <bold>B.</bold> Habit; <bold>C.</bold> Flower (Sources: <bold>A.</bold><xref ref-type="bibr" rid="B28">Hooker (1855</xref>: t. 4840); <bold>B.</bold> Photograph by Glyn Church; <bold>C.</bold> Photograph courtesy of Woodleigh Nursery).</p></caption><graphic xmlns:xlink="http://www.w3.org/1999/xlink" xlink:href="phytokeys-260-075_article-154906__-g002.jpg" position="float" orientation="portrait" xlink:type="simple" id="oo_1380775.jpg"><uri content-type="original_file" xlink:type="simple">https://binary.pensoft.net/fig/1380775</uri></graphic></fig></tp:treatment-sec><tp:treatment-sec sec-type="distribution" id="SECID0E6LAE"><title>Distribution.</title><p>Found in the Andes of Colombia and/or Venezuela; further details wanting.</p></tp:treatment-sec><tp:treatment-sec sec-type="material" id="SECID0EEMAE"><title>Additional material examined.</title><p><bold>Colombia</bold> • Habitat in Andibus Columbiens, 1878 (fl), <italic>J.H. Wibbe s.n.</italic> [leg.?] (BR [BR0000031103756 as image!]).</p></tp:treatment-sec><tp:treatment-sec sec-type="discussion" id="SECID0EOMAE"><title>Discussion.</title><p>When Planchon first validly published this name in a nursery catalogue distributed by <xref ref-type="bibr" rid="B34">Linden (1850</xref>: 4, 19), he announced that it would be illustrated that spring in the horticultural journal “Flore des serres et jardins d’Europe”. The index to Linden’s nursery catalogue gave an even more precise date for the promised illustration (“voir <italic>Flore des serres</italic>, février 1850”). There is, however, no illustration of <italic><tp:taxon-name><tp:taxon-name-part taxon-name-part-type="genus" reg="Abutilon">A.</tp:taxon-name-part><tp:taxon-name-part taxon-name-part-type="species" reg="insigne">insigne</tp:taxon-name-part></tp:taxon-name></italic> in the February issue of that journal and, for whatever reasons, one did not appear until several months later in the June issue (<xref ref-type="bibr" rid="B38">Planchon 1850</xref>: t. 551). Thus, while the illustration that Planchon promised may have existed when the name <italic><tp:taxon-name><tp:taxon-name-part taxon-name-part-type="genus" reg="Abutilon">A.</tp:taxon-name-part><tp:taxon-name-part taxon-name-part-type="species" reg="insigne">insigne</tp:taxon-name-part></tp:taxon-name></italic> first was published, it is not certain that it did exist and the plate’s status as original material is equivocal. Accordingly, the lectotype designated by <xref ref-type="bibr" rid="B20">Fryxell (2002</xref>: 95) is superseded here with a specimen from the Linden establishment.</p><p><xref ref-type="bibr" rid="B35">Linden and Planchon (1874–1875)</xref> later cited a collection (“Linden-Funck et Schlim, n° 750”) of <italic><tp:taxon-name><tp:taxon-name-part taxon-name-part-type="genus" reg="Abutilon">Abutilon</tp:taxon-name-part><tp:taxon-name-part taxon-name-part-type="species" reg="insigne">insigne</tp:taxon-name-part></tp:taxon-name></italic> from “Venezuela – Agua Obispo (prov. de Truxillo)”, but no specimens of this collection have been located and the description of 3-lobed leaves and the locality suggest the collection might, in fact, be the species described below as <italic><tp:taxon-name><tp:taxon-name-part taxon-name-part-type="genus" reg="Callianthe">Callianthe</tp:taxon-name-part><tp:taxon-name-part taxon-name-part-type="species" reg="roseangelae">roseangelae</tp:taxon-name-part></tp:taxon-name></italic> Dorr. In any case, apart from this collection and the Wibbe one cited above, no other wild-collected material of <italic><tp:taxon-name><tp:taxon-name-part taxon-name-part-type="genus" reg="Abutilon">A.</tp:taxon-name-part><tp:taxon-name-part taxon-name-part-type="species" reg="insigne">insigne</tp:taxon-name-part></tp:taxon-name></italic> has been reported or identified. It is unfortunate that the Rev. John Hermann Wibbe (1849–1878), who assembled a personal herbarium that included his own collections along with those gathered by others worldwide, elected to suppress the name of whomever collected his specimen of <italic><tp:taxon-name><tp:taxon-name-part taxon-name-part-type="genus" reg="Abutilon">A.</tp:taxon-name-part><tp:taxon-name-part taxon-name-part-type="species" reg="insigne">insigne</tp:taxon-name-part></tp:taxon-name></italic> and concealed precisely where it was collected.</p><p><xref ref-type="bibr" rid="B9">De Bosschere (1891</xref>: 127), in discussing cultivated material of <italic><tp:taxon-name><tp:taxon-name-part taxon-name-part-type="genus" reg="Abutilon">Abutilon</tp:taxon-name-part></tp:taxon-name></italic> seen in Ghent and Lièges, Belgium, recognised <italic><tp:taxon-name><tp:taxon-name-part taxon-name-part-type="genus" reg="Abutilon">A.</tp:taxon-name-part><tp:taxon-name-part taxon-name-part-type="species" reg="insigne">insigne</tp:taxon-name-part></tp:taxon-name></italic> ‘Duc de Malakoff’, based on a rather trivial petal colour difference. De Bosschere wrote that his cultivar had pinkish-purple petals with purple-carmine veins, while <italic><tp:taxon-name><tp:taxon-name-part taxon-name-part-type="genus" reg="Abutilon">A.</tp:taxon-name-part><tp:taxon-name-part taxon-name-part-type="species" reg="insigne">insigne</tp:taxon-name-part></tp:taxon-name></italic> as described by <xref ref-type="bibr" rid="B38">Planchon (1850)</xref> and <xref ref-type="bibr" rid="B37">Morren (1855)</xref> had soft pink or white petals with purple and carmine veins. Unfortunately, the cultivar name adopted by <xref ref-type="bibr" rid="B9">De Bosschere (1891)</xref> had been applied by horticulturists since 1870, at least, to a mottled-leaf (virus-infected) variety of <italic><tp:taxon-name><tp:taxon-name-part taxon-name-part-type="genus" reg="Abutilon">A.</tp:taxon-name-part><tp:taxon-name-part taxon-name-part-type="species" reg="striatum">striatum</tp:taxon-name-part></tp:taxon-name></italic> Dicks. ex Lindl. (<xref ref-type="bibr" rid="B26">Hibberd 1870</xref>).</p><p>Fryxell in <xref ref-type="bibr" rid="B4">Bernal et al. (2016</xref>: 2535) did not cite wild-collected material of <italic><tp:taxon-name><tp:taxon-name-part taxon-name-part-type="genus" reg="Abutilon">Abutilon</tp:taxon-name-part><tp:taxon-name-part taxon-name-part-type="species" reg="insigne">insigne</tp:taxon-name-part></tp:taxon-name></italic> from Colombia, but reported that the species was cultivated in the Andes of Caldas and Cundinamarca. The voucher Fryxell cited for Cundinamaraca (<italic>Sänchez &amp; Linares 1776</italic>, COL [COL000139180 as image!]), however, is not <italic><tp:taxon-name><tp:taxon-name-part taxon-name-part-type="genus" reg="Abutilon">A.</tp:taxon-name-part><tp:taxon-name-part taxon-name-part-type="species" reg="insigne">insigne</tp:taxon-name-part></tp:taxon-name></italic> nor is what is presumed to be Fryxell’s voucher for Caldas (i.e. <italic>de Fraume &amp; Alvarez y Gallego 379</italic>, COL [COL000139181 as image!]). Both specimens can be referred to a complex of <italic><tp:taxon-name><tp:taxon-name-part taxon-name-part-type="genus" reg="Callianthe">Callianthe</tp:taxon-name-part></tp:taxon-name></italic> cultivars that often are named for convenience as “<tp:taxon-name><tp:taxon-name-part taxon-name-part-type="genus" reg="Abutilon">A.</tp:taxon-name-part><tp:taxon-name-part taxon-name-part-type="hybrid-sign">×</tp:taxon-name-part><tp:taxon-name-part taxon-name-part-type="species" reg="hybridum">hybridum</tp:taxon-name-part></tp:taxon-name>”.</p><p><xref ref-type="bibr" rid="B31">Kearney (1958)</xref> wrote that <italic><tp:taxon-name><tp:taxon-name-part taxon-name-part-type="genus" reg="Abutilon">Abutilon</tp:taxon-name-part><tp:taxon-name-part taxon-name-part-type="species" reg="insigne">insigne</tp:taxon-name-part></tp:taxon-name></italic> occurred in Venezuela, but did not cite a voucher. Dorr in <xref ref-type="bibr" rid="B27">Hokche et al. (2008)</xref> reported that <italic><tp:taxon-name><tp:taxon-name-part taxon-name-part-type="genus" reg="Abutilon">A.</tp:taxon-name-part><tp:taxon-name-part taxon-name-part-type="species" reg="insigne">insigne</tp:taxon-name-part></tp:taxon-name></italic> occurred in the State of Trujillo and probably also Táchira, Venezuela. The Trujillo record was based, in part, on material described below as <italic><tp:taxon-name><tp:taxon-name-part taxon-name-part-type="genus" reg="Callianthe">Callianthe</tp:taxon-name-part><tp:taxon-name-part taxon-name-part-type="species" reg="roseangelae">roseangelae</tp:taxon-name-part></tp:taxon-name></italic>. The Táchira record was taken from <xref ref-type="bibr" rid="B5">Bono (1996)</xref>, but Bono’s brief description (“Flores rojas, ....”) and stated provenance (“Originaria de Asia Menor”) suggest it is not this species.</p><p><italic><tp:taxon-name><tp:taxon-name-part taxon-name-part-type="genus" reg="Callianthe">Callianthe</tp:taxon-name-part><tp:taxon-name-part taxon-name-part-type="species" reg="insignis">insignis</tp:taxon-name-part></tp:taxon-name></italic> is a distinctive plant with a scandent habit, rugose to slightly bullate leaf blades that are entire or faintly 3-lobed and coriaceous, pendulous inflorescences with flowers borne on long, articulated peduncles, pale lavender or white petals with dark purple veins, petals spreading at anthesis and a slightly exserted androecium. Despite our lack of knowledge regarding wild populations, <italic><tp:taxon-name><tp:taxon-name-part taxon-name-part-type="genus" reg="Callianthe">C.</tp:taxon-name-part><tp:taxon-name-part taxon-name-part-type="species" reg="insignis">insignis</tp:taxon-name-part></tp:taxon-name></italic> has been in cultivation since it was first discovered ca. 175 years ago and is included in standard horticultural references as <italic><tp:taxon-name><tp:taxon-name-part taxon-name-part-type="genus" reg="Abutilon">Abutilon</tp:taxon-name-part><tp:taxon-name-part taxon-name-part-type="species" reg="insigne">insigne</tp:taxon-name-part></tp:taxon-name></italic> (<xref ref-type="bibr" rid="B1">Bailey 1949</xref>; <xref ref-type="bibr" rid="B2">Bailey and Bailey 1976</xref>; <xref ref-type="bibr" rid="B17">Everett 1980</xref>; <xref ref-type="bibr" rid="B29">Huxley et al. 1992</xref>; <xref ref-type="bibr" rid="B24">Griffiths 1994</xref>). The species commonly known as “Climbing Chinese lantern” currently is available in the trade in New Zealand, at least. Both Church Gardens and Woodleigh Nursery in New Plymouth cultivate this species, which was acquired from Hollard Gardens in Tarankai (Glyn Church, pers. comm.) (Fig. <xref ref-type="fig" rid="F2">2</xref>). The last-named nursery no longer has records regarding how it acquired the species.</p><p>A specimen in the Meisner Herbarium (NY [02339732]!) indicates <italic><tp:taxon-name><tp:taxon-name-part taxon-name-part-type="genus" reg="Abutilon">Abutilon</tp:taxon-name-part><tp:taxon-name-part taxon-name-part-type="species" reg="insigne">insigne</tp:taxon-name-part></tp:taxon-name></italic> was cultivated in Brazil as early as 1854, but more recent material from Brazil has not been seen. The source of the Meisner material is stated to have been New Granada, but whether the plant came to Brazil via Luxembourg (Linden) or directly from northern South America is unknown.</p><p>Reports of <italic><tp:taxon-name><tp:taxon-name-part taxon-name-part-type="genus" reg="Abutilon">Abutilon</tp:taxon-name-part><tp:taxon-name-part taxon-name-part-type="species" reg="insigne">insigne</tp:taxon-name-part></tp:taxon-name></italic> being cultivated in Costa Rica are suspect (<xref ref-type="bibr" rid="B44">Standley 1937</xref>; <xref ref-type="bibr" rid="B21">Fryxell 2007</xref>). Vouchers were not cited and the determinations reported in these floras cannot be verified.</p></tp:treatment-sec><ref-list><ref id="B28"><mixed-citation xmlns:xlink="http://www.w3.org/1999/xlink" xlink:type="simple"><person-group><name name-style="western"><surname>Hooker</surname><given-names>WJ</given-names></name></person-group> (<year>1855</year>) <italic><tp:taxon-name><tp:taxon-name-part taxon-name-part-type="genus">Abutilon</tp:taxon-name-part><tp:taxon-name-part taxon-name-part-type="species">insigne</tp:taxon-name-part></tp:taxon-name></italic>. Handsome-flowered <italic><tp:taxon-name><tp:taxon-name-part taxon-name-part-type="genus">Abutilon</tp:taxon-name-part></tp:taxon-name></italic>. Curtis’s Botanical Magazine 81[= ser. 3, 11]: t. 4840.</mixed-citation></ref><ref id="B34"><mixed-citation xmlns:xlink="http://www.w3.org/1999/xlink" xlink:type="simple"><person-group><name name-style="western"><surname>Linden</surname><given-names>J</given-names></name></person-group> (<year>1850</year>) <article-title>Extrait du catalogue et prix courant des plantes exotiques cultivées dans les serres de J.</article-title><source>Linden, à Luxembourg, No</source><volume>5</volume>: <fpage>1</fpage>–<lpage>22</lpage>. <ext-link xlink:href="https://archive.org/details/LindenJ5.1850/" ext-link-type="uri" xlink:type="simple">https://archive.org/details/LindenJ5.1850/</ext-link></mixed-citation></ref><ref id="B38"><mixed-citation xmlns:xlink="http://www.w3.org/1999/xlink" xlink:type="simple"><person-group><name name-style="western"><surname>Planchon</surname><given-names>J-E</given-names></name></person-group> (<year>1850</year>) <italic><tp:taxon-name><tp:taxon-name-part taxon-name-part-type="genus">Abutilon</tp:taxon-name-part><tp:taxon-name-part taxon-name-part-type="species">insigne</tp:taxon-name-part></tp:taxon-name></italic>. Flore des Serres, et des Jardins de l’Europe 6: 41[, t. 551]. <ext-link xlink:href="https://www.biodiversitylibrary.org/page/27559606" ext-link-type="uri" xlink:type="simple">https://www.biodiversitylibrary.org/page/27559606</ext-link></mixed-citation></ref><ref id="B20"><mixed-citation xmlns:xlink="http://www.w3.org/1999/xlink" xlink:type="simple"><person-group><name name-style="western"><surname>Fryxell</surname><given-names>PA</given-names></name></person-group> (<year>2002</year>) <article-title>An <italic><tp:taxon-name><tp:taxon-name-part taxon-name-part-type="genus">Abutilon</tp:taxon-name-part></tp:taxon-name></italic> nomenclator (<tp:taxon-name><tp:taxon-name-part taxon-name-part-type="family">Malvaceae</tp:taxon-name-part></tp:taxon-name>).</article-title><source>Lundellia</source><volume>5</volume>: <fpage>79</fpage>–<lpage>118</lpage>. <ext-link xlink:href="10.25224/1097-993X-5.1.79" ext-link-type="doi" xlink:type="simple">https://doi.org/10.25224/1097-993X-5.1.79</ext-link></mixed-citation></ref><ref id="B35"><mixed-citation xmlns:xlink="http://www.w3.org/1999/xlink" xlink:type="simple"><person-group><name name-style="western"><surname>Linden</surname><given-names>J</given-names></name><name name-style="western"><surname>Planchon</surname><given-names>J-E</given-names></name></person-group> (<year>1874–1875</year>) [“1863”] Troisième voyage de J. Linden, dans les parties intertropicales de l’Amérique, au Venezuela, dans la Nouvelle-Grenade, à la Jamaique et dans l’île de Cuba exécuté par ordre du gouvernement belge pendant les années 1841 à 1845, et publié sous ses auspices. Première partie. Botanique. Plantae Columbianae 1: i–lxxxviii, 1–64.</mixed-citation></ref><ref id="B9"><mixed-citation xmlns:xlink="http://www.w3.org/1999/xlink" xlink:type="simple"><person-group><name name-style="western"><surname>De Bosschere</surname><given-names>Ch</given-names></name></person-group> (<year>1891</year>) <article-title>Une variété de l’<italic><tp:taxon-name><tp:taxon-name-part taxon-name-part-type="genus">Abutilon</tp:taxon-name-part><tp:taxon-name-part taxon-name-part-type="species">insigne</tp:taxon-name-part></tp:taxon-name></italic>.</article-title><source>Revue de l’Horticulture Belge et Étrangère</source><volume>17</volume>: <fpage>126</fpage>–<lpage>128</lpage>.</mixed-citation></ref><ref id="B37"><mixed-citation xmlns:xlink="http://www.w3.org/1999/xlink" xlink:type="simple"><person-group><name name-style="western"><surname>Morren</surname><given-names>E</given-names></name></person-group> (<year>1855</year>) Note sur l’<italic><tp:taxon-name><tp:taxon-name-part taxon-name-part-type="genus">Abutilon</tp:taxon-name-part><tp:taxon-name-part taxon-name-part-type="species">insigne</tp:taxon-name-part></tp:taxon-name></italic>. <italic><tp:taxon-name><tp:taxon-name-part taxon-name-part-type="genus">Abutilon</tp:taxon-name-part></tp:taxon-name></italic> à belle fleurs. La Belgique Horticole 5: 258–259[, t. [39], figs. 1–3]. <ext-link xlink:href="https://www.biodiversitylibrary.org/item/137650#page/317/mode/1up" ext-link-type="uri" xlink:type="simple">https://www.biodiversitylibrary.org/item/137650#page/317/mode/1up</ext-link></mixed-citation></ref><ref id="B26"><mixed-citation xmlns:xlink="http://www.w3.org/1999/xlink" xlink:type="simple"><person-group><name name-style="western"><surname>Hibberd</surname><given-names>S</given-names></name></person-group> (<year>1870</year>) New and rare beautiful-leaved plants. Bell and Daldy, London. <ext-link xlink:href="https://archive.org/details/newrarebeautiful00hibb/page/n7/mode/2up" ext-link-type="uri" xlink:type="simple">https://archive.org/details/newrarebeautiful00hibb/page/n7/mode/2up</ext-link></mixed-citation></ref><ref id="B4"><mixed-citation xmlns:xlink="http://www.w3.org/1999/xlink" xlink:type="simple"><person-group><name name-style="western"><surname>Bernal</surname><given-names>R</given-names></name><name name-style="western"><surname>Gradstein</surname><given-names>SR</given-names></name><name name-style="western"><surname>Celis</surname><given-names>M [Eds]</given-names></name></person-group> (<year>2016</year>) Catálogo de plantas y líquenes de Colombia. Instituto de Ciencias Naturales, Universidad Nacional de Colombia, Bogotá.</mixed-citation></ref><ref id="B31"><mixed-citation xmlns:xlink="http://www.w3.org/1999/xlink" xlink:type="simple"><person-group><name name-style="western"><surname>Kearney</surname><given-names>TH</given-names></name></person-group> (<year>1958</year>) <article-title>A tentative key to the South American species of <italic><tp:taxon-name><tp:taxon-name-part taxon-name-part-type="genus">Abutilon</tp:taxon-name-part></tp:taxon-name></italic>, Miller.</article-title><source>Leaflets of Western Botany</source><volume>8</volume>(<issue>9</issue>): <fpage>201</fpage>–<lpage>216</lpage>. <ext-link xlink:href="https://www.biodiversitylibrary.org/item/46872#page/249/mode/1up" ext-link-type="uri" xlink:type="simple">https://www.biodiversitylibrary.org/item/46872#page/249/mode/1up</ext-link></mixed-citation></ref><ref id="B27"><mixed-citation xmlns:xlink="http://www.w3.org/1999/xlink" xlink:type="simple"><person-group><name name-style="western"><surname>Hokche</surname><given-names>O</given-names></name><name name-style="western"><surname>Berry</surname><given-names>PE</given-names></name><name name-style="western"><surname>Huber</surname><given-names>O [Eds]</given-names></name></person-group> (<year>2008</year>) Nuevo catálogo de la flora vascular de Venezuela. Fundación Instituto Botánico de Venezuela, Caracas.</mixed-citation></ref><ref id="B5"><mixed-citation xmlns:xlink="http://www.w3.org/1999/xlink" xlink:type="simple"><person-group><name name-style="western"><surname>Bono</surname><given-names>G</given-names></name></person-group> (<year>1996</year>) Flora y vegetación del estado Táchira, Venezuela. Museo Regionale de Scienze Naturali, Torino, Italy.</mixed-citation></ref><ref id="B1"><mixed-citation xmlns:xlink="http://www.w3.org/1999/xlink" xlink:type="simple"><person-group><name name-style="western"><surname>Bailey</surname><given-names>LH</given-names></name></person-group> (<year>1949</year>) Manual of cultivated plants most commonly grown in the continental United States and Canada, rev. ed. The Macmillan Co., Inc., New York. <ext-link xlink:href="https://archive.org/details/manualofcultivat00bail/page/n3/mode/1up" ext-link-type="uri" xlink:type="simple">https://archive.org/details/manualofcultivat00bail/page/n3/mode/1up</ext-link></mixed-citation></ref><ref id="B2"><mixed-citation xmlns:xlink="http://www.w3.org/1999/xlink" xlink:type="simple"><person-group><name name-style="western"><surname>Bailey</surname><given-names>LH</given-names></name><name name-style="western"><surname>Bailey</surname><given-names>EZ</given-names></name></person-group> (<year>1976</year>) Hortus third. A concise dictionary of the plants cultivated in the United States and Canada. Macmillan Publishing Co., Inc., New York.</mixed-citation></ref><ref id="B17"><mixed-citation xmlns:xlink="http://www.w3.org/1999/xlink" xlink:type="simple"><person-group><name name-style="western"><surname>Everett</surname><given-names>TH</given-names></name></person-group> (<year>1980</year>) The New York Botanical Garden illustrated encyclopedia of horticulture, vol. 1A-Be. Garland Publishing, Inc., New York.</mixed-citation></ref><ref id="B29"><mixed-citation xmlns:xlink="http://www.w3.org/1999/xlink" xlink:type="simple"><person-group><name name-style="western"><surname>Huxley</surname><given-names>A</given-names></name><name name-style="western"><surname>Griffiths</surname><given-names>M</given-names></name><name name-style="western"><surname>Levy</surname><given-names>M [Eds]</given-names></name></person-group> (<year>1992</year>) The new Royal Horticultural Society dictionary of gardening, vol. 1: A to C. The Macmillan Press Limited, London.</mixed-citation></ref><ref id="B24"><mixed-citation xmlns:xlink="http://www.w3.org/1999/xlink" xlink:type="simple"><person-group><name name-style="western"><surname>Griffiths</surname><given-names>M</given-names></name></person-group> (<year>1994</year>) Index of garden plants. Timber Press, Portland, Oregon.</mixed-citation></ref><ref id="B44"><mixed-citation xmlns:xlink="http://www.w3.org/1999/xlink" xlink:type="simple"><person-group><name name-style="western"><surname>Standley</surname><given-names>PC</given-names></name></person-group> (<year>1937</year>) <article-title><tp:taxon-name><tp:taxon-name-part taxon-name-part-type="family">Malvaceae</tp:taxon-name-part></tp:taxon-name>. Flora of Costa Rica, Part II.</article-title><source>Field Museum of Natural History, Botanical Series</source><volume>18</volume>(<issue>2</issue>): <fpage>664</fpage>–<lpage>678</lpage>. <ext-link xlink:href="https://www.biodiversitylibrary.org/page/2388432" ext-link-type="uri" xlink:type="simple">https://www.biodiversitylibrary.org/page/2388432</ext-link></mixed-citation></ref><ref id="B21"><mixed-citation xmlns:xlink="http://www.w3.org/1999/xlink" xlink:type="simple"><person-group><name name-style="western"><surname>Fryxell</surname><given-names>PA</given-names></name></person-group> (<year>2007</year>) <article-title><tp:taxon-name><tp:taxon-name-part taxon-name-part-type="family">Malvaceae</tp:taxon-name-part></tp:taxon-name>.</article-title> In: <person-group><name name-style="western"><surname>Hammel</surname><given-names>BE</given-names></name><name name-style="western"><surname>Grayum</surname><given-names>MH</given-names></name><name name-style="western"><surname>Herrera</surname><given-names>C</given-names></name><name name-style="western"><surname>Zamora</surname><given-names>N</given-names></name></person-group> (<role>Eds</role>) <issue-title>Manual de plantas de Costa Rica 6.</issue-title><source>Missouri Botanical Garden Press, St. Louis</source>, <fpage>313</fpage>–<lpage>373</lpage>. <ext-link xlink:href="https://www.biodiversitylibrary.org/page/59947150" ext-link-type="uri" xlink:type="simple">https://www.biodiversitylibrary.org/page/59947150</ext-link></mixed-citation></ref></ref-list></tp:taxon-treatment>
