# Supplementary material for: ﻿The native species of Callianthe (Malvaceae, Malvoideae) in northern South America (Colombia, Venezuela, the Guianas and adjacent Brazil)
Source: PhytoKeys. 2025 Jul 23;260:75–95. doi: 10.3897/phytokeys.260.154906 (PMC12311476; doi:10.3897/phytokeys.260.154906)
Supplement: XML Treatment for Callianthe petiolaris [file phytokeys.260.154906-treatment3.xml]

<!DOCTYPE tp:taxon-treatment
  PUBLIC "-//TaxonX//DTD Taxonomic Treatment Publishing DTD v0 20100105//EN" "tax-treatment-NSO.dtd">
<tp:taxon-treatment xmlns:tp="http://www.plazi.org/taxpub"><tp:treatment-meta><kwd-group><label>Taxon classification</label><kwd>
                <named-content content-type="kingdom">Plantae</named-content>
              </kwd><kwd>
                <named-content content-type="order">Malvales</named-content>
              </kwd><kwd>
                <named-content content-type="family">Malvaceae</named-content>
              </kwd></kwd-group><mixed-citation publication-type="journal"><person-group><name><surname>Dorr</surname><given-names>Laurence J.</given-names></name></person-group><article-title>﻿The native species of <italic><tp:taxon-name><tp:taxon-name-part taxon-name-part-type="genus" reg="Callianthe">Callianthe</tp:taxon-name-part></tp:taxon-name></italic> (<tp:taxon-name><tp:taxon-name-part taxon-name-part-type="family">Malvaceae</tp:taxon-name-part></tp:taxon-name>, <tp:taxon-name><tp:taxon-name-part taxon-name-part-type="subfamily">Malvoideae</tp:taxon-name-part></tp:taxon-name>) in northern South America (Colombia, Venezuela, the Guianas and adjacent Brazil)</article-title><source>PhytoKeys</source><day>23</day><month>07</month><year>2025</year><volume>260</volume><fpage>75</fpage><lpage>95</lpage><pub-id pub-id-type="doi">10.3897/phytokeys.260.154906</pub-id></mixed-citation></tp:treatment-meta><tp:nomenclature><label>﻿3.</label><tp:taxon-name>
              <object-id xmlns:xlink="http://www.w3.org/1999/xlink" content-type="arpha" xlink:type="simple">1FD3B060-E9C9-59A1-BCFC-1BA369532D3C</object-id>
              <tp:taxon-name-part taxon-name-part-type="genus" reg="Callianthe">Callianthe</tp:taxon-name-part>
              <tp:taxon-name-part taxon-name-part-type="species" reg="petiolaris">petiolaris</tp:taxon-name-part>
            </tp:taxon-name><tp:taxon-authority>(Kunth) Donnell, Syst. Bot. 37(3): 720. 2012.</tp:taxon-authority><tp:nomenclature-citation-list><tp:nomenclature-citation><tp:taxon-name>
                  <tp:taxon-name-part taxon-name-part-type="genus" reg="Abutilon">Abutilon</tp:taxon-name-part>
                  <tp:taxon-name-part taxon-name-part-type="species" reg="petiolare">petiolare</tp:taxon-name-part>
                </tp:taxon-name><comment>Kunth, in H.B.K., Nov. Gen. Sp. [qu. ed.] 5: 273. 1822 [“1821”]; Ibid., Nov. Gen. Sp. [fol. ed.] 5: 213. 1822 [“1821”]. Type: Colombia. Nova Granada, sine loc., s.d. (fr), <italic>F.W.H.A. Humboldt &amp; A.J.A. Bonpland s.n.</italic> (lectotype, here designated: P [P00679725 as image!]; isolectotype: P [P002285589 (= F neg. no. 35460) as image!]).</comment></tp:nomenclature-citation><tp:nomenclature-citation><tp:taxon-name>
                  <tp:taxon-name-part taxon-name-part-type="genus" reg="Sida">Sida</tp:taxon-name-part>
                  <tp:taxon-name-part taxon-name-part-type="species" reg="petiolaris">petiolaris</tp:taxon-name-part>
                </tp:taxon-name><comment>(Kunth) DC., Prodr. 1: 470. 1824. Type: Based on <tp:taxon-name><tp:taxon-name-part taxon-name-part-type="genus" reg="Abutilon">Abutilon</tp:taxon-name-part><tp:taxon-name-part taxon-name-part-type="species" reg="petiolare">petiolare</tp:taxon-name-part></tp:taxon-name> Kunth.</comment></tp:nomenclature-citation></tp:nomenclature-citation-list></tp:nomenclature><tp:treatment-sec sec-type="material" id="SECID0ETZAE"><title>Type.</title><p>Based on <italic><tp:taxon-name><tp:taxon-name-part taxon-name-part-type="genus" reg="Abutilon">Abutilon</tp:taxon-name-part><tp:taxon-name-part taxon-name-part-type="species" reg="petiolare">petiolare</tp:taxon-name-part></tp:taxon-name></italic> Kunth.</p></tp:treatment-sec><tp:treatment-sec sec-type="distribution" id="SECID0EE1AE"><title>Distribution.</title><p>Endemic to Colombia where it is found in the Cordillera Oriental; 1100–1300 m elev. Reports for Bolívar and La Guajira Departments (Fryxell in <xref ref-type="bibr" rid="B4">Bernal et al. (2016</xref>: 1540)), probably are incorrect since material from those Departments deposited in the Herbario Nacional Colombiano (COL) is misidentified and should be referred to <italic><tp:taxon-name><tp:taxon-name-part taxon-name-part-type="genus" reg="Bakeridesia">Bakeridesia</tp:taxon-name-part><tp:taxon-name-part taxon-name-part-type="species" reg="integerrima">integerrima</tp:taxon-name-part></tp:taxon-name></italic> (Hook. f.) D. M. Bates.</p></tp:treatment-sec><tp:treatment-sec sec-type="material" id="SECID0EZ1AE"><title>Additional material examined.</title><p><bold>Colombia</bold> • <bold>Cundinimarca</bold>: Mpio. de La Mesa, “Camino del Palmar,” al SE de La Mesa, 1100–1300 m elev., 16 May 1952 (fl, fr), <italic>A. Fernández &amp; L.E. Mora 1382</italic> (COL [COL000139199 as image]). • Prov. de Tequendama, cerca de Tena, 1300 m elev., May 1853 (fl, fr), <italic>J.J. Triana 3160</italic> [<italic>5292</italic>] (BM [BM013837148 as image]). • Prov. de Bogotá, près de Tena, 1300 m elev., May 1853 (fr), <italic>J.J. Triana 5292/3</italic> (COL [COL000139196 as image]). • Prov. de Bogotá, près de Tena, 1300 m elev., 1851–1857 (fl, fr), <italic>J.J. Triana s.n.</italic> (K [K006358367 as image], NY, P [P06594555 as image]). • Tena, Andes de Bogotá, 1300 m elev., s.d. (fl, fr), <italic>J.-E. Planchon s.n.</italic> (MPU [MPU771539 as image]). • <bold>Meta</bold>: N<sup>elle</sup>. Grenade, Cordillera Orientale, La Meta, 1844 (fl, fr), <italic>J. Goudot s.n.</italic> (P [P06594554 as image]). • <bold>Department unknown</bold>: Sine loc., 1783–1808 (fl), <italic>J.C. Mutis 958</italic> (MA [MA667364 as image], MA [MA667365 as image], MA [MA667366 as image], US [01223748]).</p></tp:treatment-sec><tp:treatment-sec sec-type="discussion" id="SECID0EZ2AE"><title>Discussion.</title><p>The specimen selected as lectotype of the name <italic><tp:taxon-name><tp:taxon-name-part taxon-name-part-type="genus" reg="Abutilon">Abutilon</tp:taxon-name-part><tp:taxon-name-part taxon-name-part-type="species" reg="petiolare">petiolare</tp:taxon-name-part></tp:taxon-name></italic> was labelled by Kunth as “<italic><tp:taxon-name><tp:taxon-name-part taxon-name-part-type="genus" reg="Abutilon">Abutilon</tp:taxon-name-part><tp:taxon-name-part taxon-name-part-type="species" reg="petiolare">petiolare</tp:taxon-name-part></tp:taxon-name></italic> mihi” and is part of the “Herbier Humboldt &amp; Bonpland.” It also has flower, fruit and mature mericarps. The isolectotype specimen, part of Bonpland’s “Herbier de l’Amérique équatoriale,” was labelled “<italic><tp:taxon-name><tp:taxon-name-part taxon-name-part-type="genus" reg="Sida">Sida</tp:taxon-name-part></tp:taxon-name></italic> [illegible]” and has a reference in an unknown hand to the publication (quarto edition) of <italic><tp:taxon-name><tp:taxon-name-part taxon-name-part-type="genus" reg="Abutilon">A.</tp:taxon-name-part><tp:taxon-name-part taxon-name-part-type="species" reg="petiolare">petiolare</tp:taxon-name-part></tp:taxon-name></italic>. It has a fruit and a flower.</p><p>This species lacks the horticultural appeal of other <italic><tp:taxon-name><tp:taxon-name-part taxon-name-part-type="genus" reg="Callianthe">Callianthe</tp:taxon-name-part></tp:taxon-name></italic> species, yet it is distinctive. Pressed and dried material has a cinereous appearance; simple hairs on stems, petioles and pedicels are exceptionally long and visible without magnification; the leaf blade margin is coarsely serrate; leaf blade apices are long acuminate; petioles often clearly exceed leaf blades in length; and the petals are yellow.</p></tp:treatment-sec><ref-list><ref id="B4"><mixed-citation xmlns:xlink="http://www.w3.org/1999/xlink" xlink:type="simple"><person-group><name name-style="western"><surname>Bernal</surname><given-names>R</given-names></name><name name-style="western"><surname>Gradstein</surname><given-names>SR</given-names></name><name name-style="western"><surname>Celis</surname><given-names>M [Eds]</given-names></name></person-group> (<year>2016</year>) Catálogo de plantas y líquenes de Colombia. Instituto de Ciencias Naturales, Universidad Nacional de Colombia, Bogotá.</mixed-citation></ref></ref-list></tp:taxon-treatment>
