# Supplementary material for: ﻿The native species of Callianthe (Malvaceae, Malvoideae) in northern South America (Colombia, Venezuela, the Guianas and adjacent Brazil)
Source: PhytoKeys. 2025 Jul 23;260:75–95. doi: 10.3897/phytokeys.260.154906 (PMC12311476; doi:10.3897/phytokeys.260.154906)
Supplement: XML Treatment for Callianthe roseangelae [file phytokeys.260.154906-treatment4.xml]

<!DOCTYPE tp:taxon-treatment
  PUBLIC "-//TaxonX//DTD Taxonomic Treatment Publishing DTD v0 20100105//EN" "tax-treatment-NSO.dtd">
<tp:taxon-treatment xmlns:tp="http://www.plazi.org/taxpub"><tp:treatment-meta><kwd-group><label>Taxon classification</label><kwd>
                <named-content content-type="kingdom">Plantae</named-content>
              </kwd><kwd>
                <named-content content-type="order">Malvales</named-content>
              </kwd><kwd>
                <named-content content-type="family">Malvaceae</named-content>
              </kwd></kwd-group><mixed-citation publication-type="journal"><person-group><name><surname>Dorr</surname><given-names>Laurence J.</given-names></name></person-group><article-title>﻿The native species of <italic><tp:taxon-name><tp:taxon-name-part taxon-name-part-type="genus" reg="Callianthe">Callianthe</tp:taxon-name-part></tp:taxon-name></italic> (<tp:taxon-name><tp:taxon-name-part taxon-name-part-type="family">Malvaceae</tp:taxon-name-part></tp:taxon-name>, <tp:taxon-name><tp:taxon-name-part taxon-name-part-type="subfamily">Malvoideae</tp:taxon-name-part></tp:taxon-name>) in northern South America (Colombia, Venezuela, the Guianas and adjacent Brazil)</article-title><source>PhytoKeys</source><day>23</day><month>07</month><year>2025</year><volume>260</volume><fpage>75</fpage><lpage>95</lpage><pub-id pub-id-type="doi">10.3897/phytokeys.260.154906</pub-id></mixed-citation></tp:treatment-meta><tp:nomenclature><label>﻿4.</label><tp:taxon-name>
              <object-id xmlns:xlink="http://www.w3.org/1999/xlink" content-type="arpha" xlink:type="simple">E1EF3D4B-E840-5D2F-96EE-E6C377FF1D53</object-id>
              <tp:taxon-name-part taxon-name-part-type="genus" reg="Callianthe">Callianthe</tp:taxon-name-part>
              <tp:taxon-name-part taxon-name-part-type="species" reg="roseangelae">roseangelae</tp:taxon-name-part>
              <object-id xmlns:xlink="http://www.w3.org/1999/xlink" content-type="ipni" xlink:type="simple">urn:lsid:ipni.org:names:77366032-1</object-id>
            </tp:taxon-name><tp:taxon-authority>Dorr</tp:taxon-authority><tp:taxon-status xmlns:xlink="http://www.w3.org/1999/xlink" xlink:type="simple">sp. nov.</tp:taxon-status><xref ref-type="fig" rid="F3">Fig. 3</xref></tp:nomenclature><tp:treatment-sec sec-type="diagnosis" id="SECID0E55AE"><title>Diagnosis.</title><p><italic><tp:taxon-name><tp:taxon-name-part taxon-name-part-type="genus" reg="Callianthe">Callianthe</tp:taxon-name-part><tp:taxon-name-part taxon-name-part-type="species" reg="roseangelae">roseangelae</tp:taxon-name-part></tp:taxon-name></italic> Dorr differs from <italic><tp:taxon-name><tp:taxon-name-part taxon-name-part-type="genus" reg="Callianthe">C.</tp:taxon-name-part><tp:taxon-name-part taxon-name-part-type="species" reg="insignis">insignis</tp:taxon-name-part></tp:taxon-name></italic> (Planch.) Dorr in leaf shape (non-apical leaf blades conspicuously 3-lobed versus unlobed or inconspicuously lobed), leaf surface (smooth versus rugose to slightly bullate), calyx shape (broadly campanulate versus tubular), calyx lobe shape (broadly versus narrowly triangular) and staminal column indumentum (stellate pubescent versus glabrous).</p></tp:treatment-sec><tp:treatment-sec sec-type="material" id="SECID0E16AE"><title>Type.</title><p>Venezuela • Trujillo: Municipio [“Distrito”] Boconó, abajo del Páramo de La Cristalina: Quebrada de La Cañada, 2400 m elev., 17 Feb 1973 (fl, fr), <italic>J. Cuatrecasas, L. Ruiz-Terán, &amp; M. López-Figueiras 28563</italic> (holotype: US [04135468]!; isotypes: NY [04290815]!, US [04135467]!, US [04135469]!).</p></tp:treatment-sec><tp:treatment-sec sec-type="description" id="SECID0EDAAG"><title>Description.</title><p>Scandent or vining shrubs with hanging branches; stems stellate-pubescent, glabrate in age. Leaves simple, entire; leaf blades differing in shape and size depending upon location on branchlets; apical leaves relatively smaller, ovate, 2–9 × 1.3–4.8 cm, unlobed or with a slight suggestion of 3 lobes, apices long acuminate, margin crenulate, bases cordate; non-apical leaves relatively larger, broadly ovate, 7–15 × 5–11 cm, 3-lobed with the lateral lobes diverging and ending in long acuminate apices, central lobes also long acuminate, margin crenulate, bases deeply cordate with sinuses to 2 cm deep; all leaves 7-nerved at the base, densely stellate-pubescent below with multi-rayed sessile hairs, rays ascending, ± colourless, leaf surface visible between hairs, stellate hairs on principal veins slightly larger, darker and more dense; scattered stellate-pubescent above with multi-rayed hairs, rays ± appressed or slightly ascending, leaf surface visible between hairs, rough to the touch, stellate hairs on principal veins slightly larger, darker and more dense; dark greyish-green above (fide <italic>Cuatrecasas et al. 28563</italic>), dull green below, smooth (not rugose nor slightly bullate), firmly membranous; petioles 1–6 cm long, densely stellate-pubescent; stipules ca. 5 × 9–10 mm, slightly falcate, stellate-pubescent, caducous. Flowers pendent, solitary in leaf axils, borne on slender peduncles 8–13 cm long (expanding to 22 cm long in fruit), stellate-pubescent, articulated 1–4 cm below the calyx, much more densely ferruginous stellate pubescent above the articulation; flower buds densely ferruginous stellate-pubescent, somewhat globose but coming to an apical point, sepals valvate. Involucel absent. Calyx broadly campanulate, 2–2.5 × 2–3.5 cm at anthesis, gamosepalous, 5-lobed, lobes broadly triangular, unequal in size and shape, ca. 0.5–1 cm × 0.7–1 cm, external surface densely stellate-pubescent with greenish-brown, brown or ferruginous hairs, internal surface light green, villous, with long simple hairs, nectariferous at base. Petals broadly spatulate, 4.5–5.5 × 2–3 cm, narrowing to a long claw, claw stellate-pubescent internally especially towards base, external surface of petals with scattered simple multicellular hairs, pink or whitish with strong purplish-red or deep rose branching veins, petals turning dark red when dry, evidently spreading slightly at anthesis. Staminal column ca. 4.3 cm long, lower 2 cm stellate-pubescent, filaments clustered apically, ca. 5 mm long, anthers greenish-brownish, not or very slightly exserted beyond the corolla. Styles ± equal to anther mass in length. Stigmas capitate. Fruit schizocarpic, ca. 2.5 × 4 cm, depressed-globose, calyx accrescent; mericarps ca. 8, rhomboid, ca. 2 × 1 cm, dorsally stellate-pubescent, inner wall glabrous, dehiscent. Seeds semi-deltoid, ca. 3 × 2 mm, pubescent, with simple trichomes, trichomes denser near hilum.</p></tp:treatment-sec><tp:treatment-sec sec-type="etymology" id="SECID0ELAAG"><title>Etymology.</title><p>The species epithet honours Rose Angela Gulledge who has made substantial organisational contributions to the Flora of Guaramacal (Venezuela) project (<xref ref-type="bibr" rid="B16">Dorr et al. 2001</xref>; <xref ref-type="bibr" rid="B13">Dorr 2014</xref>; <xref ref-type="bibr" rid="B15">Dorr and Niño 2024</xref>), which treats the vascular plants of a national park close to the type locality of this new species.</p></tp:treatment-sec><tp:treatment-sec sec-type="distribution" id="SECID0E4AAG"><title>Distribution.</title><p>Endemic to Venezuela where it has been found only in cloud forest in the Venezuelan Andes near the Páramo La Cristalina northwest of Boconó; 2300–2500 m elev.</p></tp:treatment-sec><tp:treatment-sec sec-type="material" id="SECID0ECBAG"><title>Additional material examined.</title><p><bold>Venezuela</bold> • <bold>Trujillo</bold>: Carretera vieja entre Trujillo y Boconó, entre Urbina y San Rafael, 32 km from Trujillo, 2300–2500 m elev., 3–4 Sep 1966 (fl), <italic>J.A. Steyermark &amp; M. Rabe 97235</italic> (NY [04290815], US [01217620]).</p></tp:treatment-sec><tp:treatment-sec sec-type="discussion" id="SECID0EOBAG"><title>Discussion.</title><p>The only fruit available for inspection had already shed seed and the number of seeds per mericarp could not be established apart from there clearly being more than one. The inner walls of the dehisced mericarps are glabrous, which contradicts one of the morphological characters that <xref ref-type="bibr" rid="B12">Donnell et al. (2012)</xref> used to define the genus <italic><tp:taxon-name><tp:taxon-name-part taxon-name-part-type="genus" reg="Callianthe">Callianthe</tp:taxon-name-part></tp:taxon-name></italic>. Likewise, the staminal column in <italic><tp:taxon-name><tp:taxon-name-part taxon-name-part-type="genus" reg="Callianthe">C.</tp:taxon-name-part><tp:taxon-name-part taxon-name-part-type="species" reg="roseangelae">roseangelae</tp:taxon-name-part></tp:taxon-name></italic> is stellate pubescent below (Fig. <xref ref-type="fig" rid="F3">3D</xref>), which contradicts another morphological character that <xref ref-type="bibr" rid="B12">Donnell et al. (2012)</xref> used to define the genus <italic><tp:taxon-name><tp:taxon-name-part taxon-name-part-type="genus" reg="Callianthe">Callianthe</tp:taxon-name-part></tp:taxon-name></italic>. However, the flowers agree with <italic><tp:taxon-name><tp:taxon-name-part taxon-name-part-type="genus" reg="Callianthe">Callianthe</tp:taxon-name-part></tp:taxon-name></italic> as the petal veins are impressed and a darker colour than the petals. Additionally, the petals are not rotate like those of <italic><tp:taxon-name><tp:taxon-name-part taxon-name-part-type="genus" reg="Abutilon">Abutilon</tp:taxon-name-part></tp:taxon-name></italic> s.str. and instead, while the petal apices are spreading at anthesis, their bases remain strongly imbricate.</p><fig id="F3" position="float" orientation="portrait"><object-id xmlns:xlink="http://www.w3.org/1999/xlink" content-type="doi" xlink:type="simple">10.3897/phytokeys.260.154906.figure3</object-id><object-id xmlns:xlink="http://www.w3.org/1999/xlink" content-type="arpha" xlink:type="simple">1ADAB569-5915-599A-BA91-6606DD0897CC</object-id><label>Figure 3.</label><caption><p><italic><tp:taxon-name><tp:taxon-name-part taxon-name-part-type="genus" reg="Callianthe">Callianthe</tp:taxon-name-part><tp:taxon-name-part taxon-name-part-type="species" reg="roseangelae">roseangelae</tp:taxon-name-part></tp:taxon-name></italic> Dorr. <bold>A.</bold> Habit, branch with entire and 3-lobed leaves; <bold>B.</bold> Habit, apical portion of branch with reduced entire leaves; <bold>C.</bold> Petal; <bold>D.</bold> Flower, petals removed to show anther column and anthers (Vouchers: <bold>A.</bold><italic>Cuatrecasas et al. 28563</italic>, US [04125467]; <bold>B.</bold><italic>Steyermark &amp; Rabe 97235</italic>, NY [04290815]; <bold>C, D.</bold><italic>Cuatrecasas et al. 28563</italic>, US [04125468].</p></caption><graphic xmlns:xlink="http://www.w3.org/1999/xlink" xlink:href="phytokeys-260-075_article-154906__-g003.jpg" position="float" orientation="portrait" xlink:type="simple" id="oo_1380776.jpg"><uri content-type="original_file" xlink:type="simple">https://binary.pensoft.net/fig/1380776</uri></graphic></fig><p>The paratype collection originally was identified (“ex char.”) as <italic><tp:taxon-name><tp:taxon-name-part taxon-name-part-type="genus" reg="Abutilon">Abutilon</tp:taxon-name-part><tp:taxon-name-part taxon-name-part-type="species" reg="insigne">insigne</tp:taxon-name-part></tp:taxon-name></italic> (≡ <italic><tp:taxon-name><tp:taxon-name-part taxon-name-part-type="genus" reg="Callianthe">Callianthe</tp:taxon-name-part><tp:taxon-name-part taxon-name-part-type="species" reg="insignis">insignis</tp:taxon-name-part></tp:taxon-name></italic>). While <italic><tp:taxon-name><tp:taxon-name-part taxon-name-part-type="genus" reg="Callianthe">C.</tp:taxon-name-part><tp:taxon-name-part taxon-name-part-type="species" reg="roseangelae">roseangelae</tp:taxon-name-part></tp:taxon-name></italic> and <italic><tp:taxon-name><tp:taxon-name-part taxon-name-part-type="genus" reg="Callianthe">C.</tp:taxon-name-part><tp:taxon-name-part taxon-name-part-type="species" reg="insignis">insignis</tp:taxon-name-part></tp:taxon-name></italic> are morphologically similar and possibly closely related, they are distinct as noted in the diagnosis. Presumably, these two species also are separated geographically, but because the precise range of the latter species is unknown, this remains conjecture. In any case, whether it is due to geographic isolation, infrequent flowering or some other factor, it is remarkable that two spectacularly beautiful Andean species in a group long favoured by horticulturists are so infrequently collected.</p></tp:treatment-sec><ref-list><ref id="B16"><mixed-citation xmlns:xlink="http://www.w3.org/1999/xlink" xlink:type="simple"><person-group><name name-style="western"><surname>Dorr</surname><given-names>LJ</given-names></name><name name-style="western"><surname>Stergios</surname><given-names>B</given-names></name><name name-style="western"><surname>Smith</surname><given-names>AR</given-names></name><name name-style="western"><surname>Cuello</surname><given-names>ANL</given-names></name></person-group> (<year>2001</year>) <article-title>[“2000”] Catalogue of the vascular plants of Guaramacal National Park, Portuguesa and Trujillo states, Venezuela. Contributions from the U.S.</article-title><source>National Herbarium</source><volume>40</volume>: <fpage>1</fpage>–<lpage>155</lpage>.</mixed-citation></ref><ref id="B13"><mixed-citation xmlns:xlink="http://www.w3.org/1999/xlink" xlink:type="simple"><person-group><name name-style="western"><surname>Dorr</surname><given-names>LJ</given-names></name></person-group> (<year>2014</year>) Flora of Guaramacal (Venezuela): Monocotyledons. Smithsonian Contributions to Botany 100: i–xiv, 1–289. <ext-link xlink:href="10.5479/si.19382812.100" ext-link-type="doi" xlink:type="simple">https://doi.org/10.5479/si.19382812.100</ext-link></mixed-citation></ref><ref id="B15"><mixed-citation xmlns:xlink="http://www.w3.org/1999/xlink" xlink:type="simple"><person-group><name name-style="western"><surname>Dorr</surname><given-names>LJ</given-names></name><name name-style="western"><surname>Niño</surname><given-names>SM</given-names></name></person-group> (<year>2024</year>) Flora of Guaramacal (Venezuela) II: Gymnosperms, Angiosperms (<tp:taxon-name><tp:taxon-name-part taxon-name-part-type="order">Chloranthales</tp:taxon-name-part></tp:taxon-name>, Magnoliids). Smithsonian Contributions to Botany 120: i–xi, 1–93. <ext-link xlink:href="10.5479/si.27732930" ext-link-type="doi" xlink:type="simple">https://doi.org/10.5479/si.27732930</ext-link></mixed-citation></ref><ref id="B12"><mixed-citation xmlns:xlink="http://www.w3.org/1999/xlink" xlink:type="simple"><person-group><name name-style="western"><surname>Donnell</surname><given-names>AA</given-names></name><name name-style="western"><surname>Ballard</surname><given-names>Jr HE</given-names></name><name name-style="western"><surname>Cantino</surname><given-names>PD</given-names></name></person-group> (<year>2012</year>) <article-title><italic><tp:taxon-name><tp:taxon-name-part taxon-name-part-type="genus">Callianthe</tp:taxon-name-part></tp:taxon-name></italic> (<tp:taxon-name><tp:taxon-name-part taxon-name-part-type="family">Malvaceae</tp:taxon-name-part></tp:taxon-name>): A new genus of Neotropical Malveae.</article-title><source>Systematic Botany</source><volume>37</volume>(<issue>3</issue>): <fpage>712</fpage>–<lpage>722</lpage>. <ext-link xlink:href="10.1600/036364412X648689" ext-link-type="doi" xlink:type="simple">https://doi.org/10.1600/036364412X648689</ext-link></mixed-citation></ref></ref-list></tp:taxon-treatment>
