# Supplementary material for: ﻿The native species of Callianthe (Malvaceae, Malvoideae) in northern South America (Colombia, Venezuela, the Guianas and adjacent Brazil)
Source: PhytoKeys. 2025 Jul 23;260:75–95. doi: 10.3897/phytokeys.260.154906 (PMC12311476; doi:10.3897/phytokeys.260.154906)
Supplement: XML Treatment for Callianthe sylvatica [file phytokeys.260.154906-treatment5.xml]

<!DOCTYPE tp:taxon-treatment
  PUBLIC "-//TaxonX//DTD Taxonomic Treatment Publishing DTD v0 20100105//EN" "tax-treatment-NSO.dtd">
<tp:taxon-treatment xmlns:tp="http://www.plazi.org/taxpub"><tp:treatment-meta><kwd-group><label>Taxon classification</label><kwd>
                <named-content content-type="kingdom">Plantae</named-content>
              </kwd><kwd>
                <named-content content-type="order">Malvales</named-content>
              </kwd><kwd>
                <named-content content-type="family">Malvaceae</named-content>
              </kwd></kwd-group><mixed-citation publication-type="journal"><person-group><name><surname>Dorr</surname><given-names>Laurence J.</given-names></name></person-group><article-title>﻿The native species of <italic><tp:taxon-name><tp:taxon-name-part taxon-name-part-type="genus" reg="Callianthe">Callianthe</tp:taxon-name-part></tp:taxon-name></italic> (<tp:taxon-name><tp:taxon-name-part taxon-name-part-type="family">Malvaceae</tp:taxon-name-part></tp:taxon-name>, <tp:taxon-name><tp:taxon-name-part taxon-name-part-type="subfamily">Malvoideae</tp:taxon-name-part></tp:taxon-name>) in northern South America (Colombia, Venezuela, the Guianas and adjacent Brazil)</article-title><source>PhytoKeys</source><day>23</day><month>07</month><year>2025</year><volume>260</volume><fpage>75</fpage><lpage>95</lpage><pub-id pub-id-type="doi">10.3897/phytokeys.260.154906</pub-id></mixed-citation></tp:treatment-meta><tp:nomenclature><label>﻿5.</label><tp:taxon-name>
              <object-id xmlns:xlink="http://www.w3.org/1999/xlink" content-type="arpha" xlink:type="simple">7FDB0EEB-7881-5146-8E41-0F2172DBA07A</object-id>
              <tp:taxon-name-part taxon-name-part-type="genus" reg="Callianthe">Callianthe</tp:taxon-name-part>
              <tp:taxon-name-part taxon-name-part-type="species" reg="sylvatica">sylvatica</tp:taxon-name-part>
            </tp:taxon-name><tp:taxon-authority>(Cav.) Dorr, in Jørgensen et al., Monogr. Syst. Bot. Missouri Bot. Gard. 127: 1272. 2014.</tp:taxon-authority><tp:nomenclature-citation-list><tp:nomenclature-citation><tp:taxon-name>
                  <tp:taxon-name-part taxon-name-part-type="genus" reg="Sida">Sida</tp:taxon-name-part>
                  <tp:taxon-name-part taxon-name-part-type="species" reg="sylvatica">sylvatica</tp:taxon-name-part>
                </tp:taxon-name><comment>Cav., Diss. 2: 56. 1786 (“Sylvatica”); Diss. 5: 276, t. 133, fig. 2. 1788. Type: Peru. “in sylvis prope flumen Maragnon,” s.d. (fl), <italic>J. Dombey s.n.</italic> (holotype: MA [MA-656281 as image!]).</comment></tp:nomenclature-citation><tp:nomenclature-citation><tp:taxon-name>
                  <tp:taxon-name-part taxon-name-part-type="genus" reg="Abutilon">Abutilon</tp:taxon-name-part>
                  <tp:taxon-name-part taxon-name-part-type="species" reg="geminiflorum">geminiflorum</tp:taxon-name-part>
                </tp:taxon-name><comment>Kunth, in H.B.K., Nov. Gen. Sp. Pl. [qu. ed.] 5: 274, t. 474. 1822 [“1821”]; Ibid. [fol. ed.] 5: 213, t. 474. 1822 [“1821”]. Type: Venezuela. Caracas, [Jan-May/Jun 1800] (fl, fr), <italic>F.W.H.A. Humboldt &amp; A.J.A. Bonpland 1132</italic> [“Bonpl. mss. n. 1132”] (lectotype, here designated: P [P00679726 as image!]; isotype: B [B-W 12680-01 0 (= F neg. no. 9795) as image!]).</comment></tp:nomenclature-citation><tp:nomenclature-citation><tp:taxon-name>
                  <tp:taxon-name-part taxon-name-part-type="genus" reg="Sida">Sida</tp:taxon-name-part>
                  <tp:taxon-name-part taxon-name-part-type="species" reg="geminiflora">geminiflora</tp:taxon-name-part>
                </tp:taxon-name><comment>(Kunth) DC., Prodr. 1: 470. 1824. Type: Based on <tp:taxon-name><tp:taxon-name-part taxon-name-part-type="genus" reg="Abutilon">Abutilon</tp:taxon-name-part><tp:taxon-name-part taxon-name-part-type="species" reg="geminiflorum">geminiflorum</tp:taxon-name-part></tp:taxon-name> Kunth.</comment></tp:nomenclature-citation><tp:nomenclature-citation><tp:taxon-name>
                  <tp:taxon-name-part taxon-name-part-type="genus" reg="Abutilon">Abutilon</tp:taxon-name-part>
                  <tp:taxon-name-part taxon-name-part-type="species" reg="dianthum">dianthum</tp:taxon-name-part>
                </tp:taxon-name><comment>C. Presl, Reliq. Haenk. 2(2): 114. 1835. Type: Peru. in montibus huanoccensibus Peruviae, s.d. (fl), <italic>T. Haenke s.n.</italic> (second step lectotype, here designated: PR [sheet no. 612209 as image!]; isolectotypes: HAL [HAL0118315 as image!], M [M-0211073 as image!], PR [sheet no. 612210 as image!], W [sheet no. W 0032650 (= F neg. no. 32630) as image!]).</comment></tp:nomenclature-citation><tp:nomenclature-citation><tp:taxon-name>
                  <tp:taxon-name-part taxon-name-part-type="genus" reg="Abutilon">Abutilon</tp:taxon-name-part>
                  <tp:taxon-name-part taxon-name-part-type="species" reg="sylvaticum">sylvaticum</tp:taxon-name-part>
                </tp:taxon-name><comment>(Cav.) C. Presl, Reliq. Haenk. 2(2): 114. 1835 (“<italic>sylvatico</italic>”). Type: Based on <tp:taxon-name><tp:taxon-name-part taxon-name-part-type="genus" reg="Sida">Sida</tp:taxon-name-part><tp:taxon-name-part taxon-name-part-type="species" reg="sylvatica">sylvatica</tp:taxon-name-part></tp:taxon-name> Cav.</comment></tp:nomenclature-citation><tp:nomenclature-citation><tp:taxon-name>
                  <tp:taxon-name-part taxon-name-part-type="genus" reg="Sida">Sida</tp:taxon-name-part>
                  <tp:taxon-name-part taxon-name-part-type="species" reg="diantha">diantha</tp:taxon-name-part>
                </tp:taxon-name><comment>(C. Presl) D. Dietr., Syn. Pl. 4: 856. 1847. Type: Based on <tp:taxon-name><tp:taxon-name-part taxon-name-part-type="genus" reg="Abutilon">Abutilon</tp:taxon-name-part><tp:taxon-name-part taxon-name-part-type="species" reg="dianthum">dianthum</tp:taxon-name-part></tp:taxon-name> C. Presl.</comment></tp:nomenclature-citation><tp:nomenclature-citation><tp:taxon-name>
                  <tp:taxon-name-part taxon-name-part-type="genus" reg="Abutilon">Abutilon</tp:taxon-name-part>
                  <tp:taxon-name-part taxon-name-part-type="species" reg="sylvaticum">sylvaticum</tp:taxon-name-part>
                </tp:taxon-name><comment>(Cav.) K. Schum., in Martius, Fl. Bras. 12(3): 418. 1891 (“<italic>silvaticum</italic>”), isonym. Type: Based on <tp:taxon-name><tp:taxon-name-part taxon-name-part-type="genus" reg="Sida">Sida</tp:taxon-name-part><tp:taxon-name-part taxon-name-part-type="species" reg="sylvatica">sylvatica</tp:taxon-name-part></tp:taxon-name> Cav.</comment></tp:nomenclature-citation><tp:nomenclature-citation><tp:taxon-name>
                  <tp:taxon-name-part taxon-name-part-type="genus" reg="Abutilon">Abutilon</tp:taxon-name-part>
                  <tp:taxon-name-part taxon-name-part-type="species" reg="laxum">laxum</tp:taxon-name-part>
                </tp:taxon-name><comment>Rusby, Mem. New York Bot. Gard. 7: 296. 1927. Type: Bolivia. Rio Bopi Valley, 3000 ft elev., 11 Sep 1921 (fl, fr), <italic>H.H. Rusby 658</italic> (holotype: NY [00188230]!; isotypes: BKL [00000980 as image!], K [K000328757 as image!]).</comment></tp:nomenclature-citation><tp:nomenclature-citation><tp:taxon-name>
                  <tp:taxon-name-part taxon-name-part-type="genus" reg="Abutilon">Abutilon</tp:taxon-name-part>
                  <tp:taxon-name-part taxon-name-part-type="species" reg="woronowii">woronowii</tp:taxon-name-part>
                </tp:taxon-name><comment>Ulbr., Notizbl. Bot. Gart. Berlin-Dahlem 11(107): 520. 1932 (“<italic>Woronowii</italic>”); Ulbrich, Notizbl. Bot. Gart. Berlin-Dahlem 14: 357. 1939. Type: Venezuela. Aragua: Colonia Tovar, 21 Oct 1926 (fl), <italic>G.J.N. Woronow 7480</italic> (lectotype, here designated: LE-n.v.).</comment></tp:nomenclature-citation><tp:nomenclature-citation><tp:taxon-name>
                  <tp:taxon-name-part taxon-name-part-type="genus" reg="Abutilon">Abutilon</tp:taxon-name-part>
                  <tp:taxon-name-part taxon-name-part-type="species" reg="sylvaticum">sylvaticum</tp:taxon-name-part>
                  <tp:taxon-name-part taxon-name-part-type="infraspecific-rank">subsp.</tp:taxon-name-part>
                  <tp:taxon-name-part taxon-name-part-type="subspecies" reg="genuinum">genuinum</tp:taxon-name-part>
                </tp:taxon-name><comment>R.E. Fr., Kongl. Svenska. Vetenskapsakad. Handl., ser. 3, 24(2): 7. 1947, nom. inval.</comment></tp:nomenclature-citation><tp:nomenclature-citation><tp:taxon-name>
                  <tp:taxon-name-part taxon-name-part-type="genus" reg="Abutilon">Abutilon</tp:taxon-name-part>
                  <tp:taxon-name-part taxon-name-part-type="species" reg="sylvaticum">sylvaticum</tp:taxon-name-part>
                  <tp:taxon-name-part taxon-name-part-type="infraspecific-rank">subsp.</tp:taxon-name-part>
                  <tp:taxon-name-part taxon-name-part-type="subspecies" reg="buchtienii">buchtienii</tp:taxon-name-part>
                </tp:taxon-name><comment>R.E. Fr., Kongl. Svenska. Vetensk. Acad. Handl., ser. 3, 24(2): 8. 1947 (“Buchtienii”). Type: Bolivia. Cotaña am Illimani, 2450 m elev., Nov 1911 (fl, fr), <italic>O. Buchtien 3206</italic> (holotype: S [S 12-17687 as image!]; isotypes: NY [054955168]!, US [01049726]!, US [01105686]!).</comment></tp:nomenclature-citation><tp:nomenclature-citation><tp:taxon-name>
                  <tp:taxon-name-part taxon-name-part-type="genus" reg="Abutilon">Abutilon</tp:taxon-name-part>
                  <tp:taxon-name-part taxon-name-part-type="species" reg="sylvaticum">sylvaticum</tp:taxon-name-part>
                  <tp:taxon-name-part taxon-name-part-type="infraspecific-rank">subsp.</tp:taxon-name-part>
                  <tp:taxon-name-part taxon-name-part-type="subspecies" reg="klugii">klugii</tp:taxon-name-part>
                </tp:taxon-name><comment>R.E. Fr., Kongl. Svenska. Vetensk. Acad. Handl., ser. 3, 24(2): 8. 1947 (“<italic>Klugii</italic>”). Type: Peru. San Martín: Zepelacio, near Moyobamba, 1100 m elev., Jul 1934 (fl, fr), <italic>G. Klug 3749</italic> (holotype: S [S 12-17685 as image!]; isotypes: CAS [0000019 as image!], F [F0042086F as image (= F neg. no. 56220)!], MO-n.v., NY [04955169]!, US [00098289]!).</comment></tp:nomenclature-citation><tp:nomenclature-citation><tp:taxon-name>
                  <tp:taxon-name-part taxon-name-part-type="genus" reg="Callianthe">Callianthe</tp:taxon-name-part>
                  <tp:taxon-name-part taxon-name-part-type="species" reg="geminiflora">geminiflora</tp:taxon-name-part>
                </tp:taxon-name><comment>(Kunth) Donnell, Syst. Bot. 37(3): 719. 2012. Type: Based on <tp:taxon-name><tp:taxon-name-part taxon-name-part-type="genus" reg="Abutilon">Abutilon</tp:taxon-name-part><tp:taxon-name-part taxon-name-part-type="species" reg="geminiflorum">geminiflorum</tp:taxon-name-part></tp:taxon-name> Kunth.</comment></tp:nomenclature-citation><tp:nomenclature-citation><tp:taxon-name>
                  <tp:taxon-name-part taxon-name-part-type="genus" reg="Callianthe">Callianthe</tp:taxon-name-part>
                  <tp:taxon-name-part taxon-name-part-type="species" reg="laxa">laxa</tp:taxon-name-part>
                </tp:taxon-name><comment>(Rusby) Donnell, Syst. Bot. 37(3): 719. 2012. Type: Based on <tp:taxon-name><tp:taxon-name-part taxon-name-part-type="genus" reg="Abutilon">Abutilon</tp:taxon-name-part><tp:taxon-name-part taxon-name-part-type="species" reg="laxum">laxum</tp:taxon-name-part></tp:taxon-name> Rusby.</comment></tp:nomenclature-citation><tp:nomenclature-citation><tp:taxon-name>
                  <tp:taxon-name-part taxon-name-part-type="genus" reg="Gaya">Gaya</tp:taxon-name-part>
                  <tp:taxon-name-part taxon-name-part-type="species" reg="sylvatica">sylvatica</tp:taxon-name-part>
                </tp:taxon-name><comment>(Cav.) Krapov., Bonplandia (Corrientes) 21(1): 72. 2012. Type: Based on <tp:taxon-name><tp:taxon-name-part taxon-name-part-type="genus" reg="Sida">Sida</tp:taxon-name-part><tp:taxon-name-part taxon-name-part-type="species" reg="sylvatica">sylvatica</tp:taxon-name-part></tp:taxon-name> Cav.</comment></tp:nomenclature-citation><tp:nomenclature-citation><tp:taxon-name>
                  <tp:taxon-name-part taxon-name-part-type="genus" reg="Abutilon">Abutilon</tp:taxon-name-part>
                  <tp:taxon-name-part taxon-name-part-type="species" reg="prolificum">prolificum</tp:taxon-name-part>
                </tp:taxon-name><comment>Rusby, nom. nud., in sched.</comment></tp:nomenclature-citation></tp:nomenclature-citation-list></tp:nomenclature><tp:treatment-sec sec-type="material" id="SECID0ERRAG"><title>Type.</title><p>Based on <italic><tp:taxon-name><tp:taxon-name-part taxon-name-part-type="genus" reg="Sida">Sida</tp:taxon-name-part><tp:taxon-name-part taxon-name-part-type="species" reg="sylvatica">sylvatica</tp:taxon-name-part></tp:taxon-name></italic> Cav.</p></tp:treatment-sec><tp:treatment-sec sec-type="distribution" id="SECID0ECSAG"><title>Distribution.</title><p>Found in the Cordillera Oriental of Colombia and the Cordillera de la Costa and Andes of Venezuela; 700–2300 m elev. This species also occurs in the Andes of Ecuador, Peru and Bolivia. <xref ref-type="bibr" rid="B25">Guézou et al. (2007)</xref> reported that <italic><tp:taxon-name><tp:taxon-name-part taxon-name-part-type="genus" reg="Callianthe">Callianthe</tp:taxon-name-part><tp:taxon-name-part taxon-name-part-type="species" reg="sylvatica">sylvatica</tp:taxon-name-part></tp:taxon-name></italic> (as <italic><tp:taxon-name><tp:taxon-name-part taxon-name-part-type="genus" reg="Abutilon">Abutilon</tp:taxon-name-part><tp:taxon-name-part taxon-name-part-type="species" reg="dianthum">dianthum</tp:taxon-name-part></tp:taxon-name></italic>) was adventive in the Galapagos Islands and recommended that it be eradicated there.</p></tp:treatment-sec><tp:treatment-sec sec-type="material" id="SECID0ECTAG"><title>Additional material examined.</title><p><bold>Colombia</bold> • <bold>Boyacá</bold>: Mpio. Santa Maria, Sendero Ecologica: Aiku-Yala, 700–800 m elev., 21 Aug 2008 (fl, fr), <italic>J.L. Fernández-Alonso 26978</italic> (COL [COL000373753 as image]). • Moniquirá, Belchite, <named-content xmlns:xlink="http://www.w3.org/1999/xlink" content-type="dwc:verbatimCoordinates" xlink:type="simple"><named-content content-type="geo-json" specific-use="{&#34;type&#34;:&#34;Point&#34;,&#34;coordinates&#34;:[-73.583333,5.916667]}" id="NCID0ERTAG" xlink:type="simple">05°55'N, 073°35'W</named-content></named-content>, 1700–2000 m elev., 30 Dec 1995 (fl, fr), <italic>F. González 3528</italic> (NY [1579546]). • Municipio de Santa María, vereda Chalicana, Sendero Ecológico Hyka-Quye, <named-content xmlns:xlink="http://www.w3.org/1999/xlink" content-type="dwc:verbatimCoordinates" xlink:type="simple"><named-content content-type="geo-json" specific-use="{&#34;type&#34;:&#34;Point&#34;,&#34;coordinates&#34;:[-73.265000,4.891667]}" id="NCID0E2TAG" xlink:type="simple">04°53.5'N, 073°15.9'W</named-content></named-content>, 900 m elev., 1–10 Sep 2010 (fl, fr), <italic>M.F. González et al. 520</italic> (COL [COL000380272 as image], COL [COL000380512 as image], NY [03066136 as image]). • <bold>Cundinimarca</bold>: bei Anolaima, 2000 m elev., Jan 1883 (fl), <italic>F.C. Lehmann 2506</italic> (BM [BM013837154 as image], US [01223674]). • Chiefly near Bogota, ca. 1850 m elev., Aug 1915 (fl, fr), <italic>Mrs. J.</italic> [sic] <italic>A. Tracey 63</italic> (K [K006358152]). • Cachipay, 5000–6000 ft elev., 1922 (fl), <italic>Mrs.</italic> [<italic>I.A.</italic>] <italic>Tracey 480</italic> (K [K006358095 as image]). • <bold>Santander</bold>: Vicinity of La Baja, 2200–2600 m elev., 14–28 Jan 1927 (st, immature), <italic>E.P. Killip &amp; A.C. Smith 17120</italic> (NY). • Vicinity of La Baja, 2200–2600 m elev., 14–28 Jan 1927 (fl), <italic>E.P. Killip &amp; A.C. Smith 17132</italic> (NY [04290816], US [01223672]). • Between El Roble and Tona, 1500–1900 m elev., 17 Feb 1927 (im fr), <italic>E.P. Killip &amp; A.C. Smith 19424</italic> (GH [00255417 as image], NY, US [01223672]). <bold>Venezuela</bold> • <bold>Aragua</bold>: Colonia Tovar, 1800–2000 m elev., Dec 1924 (fl, fr), <italic>A. Allart 316</italic> (NY, US [01223691]). • Muy cerca de la Colonia Tovar, entrando por La Lagunita, ca. 1700 m elev., 21 Oct 1972 (fl), <italic>C.E. Benítez de Rojas 1544</italic> (F [V0224938F as image]). • Prope coloniam Tovar, 1854–5 (fl), <italic>A. Fendler 98</italic> (BR [BR0000013462093 as image], K [K 006358109 as image], NY [05125048], P [P06595596 as image]). • Distrito Ricaurte, Fila El Socorro-Topo El Paují, al SE de La Victoria, 1300–1500 m elev., 25 Nov 1999 (fl, fr), <italic>W. Meier et al. 5892</italic> (US [01223693]). • Colon. Tovar, Columbia [sic], Sep 1847 (fl), <italic>M. Moritz 815</italic> (K [K006358108 as image]), Colonia Tovar, 1865 (fl), <italic>M. Moritz 815</italic> (BM [BM013837155 as image]). • Colonia Tovar, 1852 (fl), <italic>M. Moritz s.n.</italic> (P [P06595595 as image]). • Colonia Tovar, 5 Jan 1941 (fl), <italic>F. Tamayo 1572</italic> (US [01223694]). • Cerca de La Cumbre de Choroní, 1400 m elev., s.d. (fl), <italic>Ll. Williams 10490</italic> (F [V0224937F as image], US [01223695]). • <bold>Barinas</bold>: 12 km N of Baramitas [sic, Baranitas], 700 m elev., <italic>R. Jones 9</italic> (NY). • <bold>Distrito Capital</bold>: Serranias del Avila, 28 Dec 1943 (fl), <italic>T. Lasser 980</italic> (US [01223696]). Cerro El Avila, Cabecera del Río Mata de Plátano, 2000 m elev., 1 Oct 1976 (fl), <italic>B. Manara s.n.</italic> (NY [04290818]). • Parque Nacional El Avila, Cerro El Avila, vertiente sur, 10 Nov 1982 (fl), <italic>W. Meier 3035</italic> (US [01183942]). • Parque Nacional El Avila, 1500–1700 m elev., 26 Nov 2000 (fl), <italic>W. Meier et al. 7522</italic> (US [01223692]). • Chacaito Gorge, around Caracas, 800–1000 m elev., 11 Dec 1921 (fl), <italic>H. Pittier 9931</italic> (NY, US [01223698], US [01223699]). • Parque Nacional El Avila, entre la toma de agua de La Zamurera y Papelón, 29 Nov 1986 (fl), <italic>C.E. de Rojas &amp; F. Rojas 3557</italic> (NY). • W and SW-facing slopes of Cordillera del Avila, above Caracas, between Los Venados and Guayabo Mocho, 1675–2075 m elev., 28 Dec 1943 (fl, fr), <italic>J.A. Steyermark 55054</italic> (F [V0224936F as image], NY [04290817], US [01223700]). • Los Venados, ca. 1500 m elev., 1 Oct 1940 (fl), <italic>C. Vogl 478</italic> (F [V0224935F as image]). • <bold>Mérida</bold>: Carretera Mucubají - Barinas, más abajo de Sto. Domingo, 10 Nov 1952 (fl, fr), <italic>L. Aristeguieta 1049</italic> (NY [05125047], US [01223701]). • Distr. Rangel, Barinas-Mérida highway, 6.7 km E of La Mitisus (<named-content xmlns:xlink="http://www.w3.org/1999/xlink" content-type="dwc:verbatimCoordinates" xlink:type="simple"><named-content content-type="geo-json" specific-use="{&#34;type&#34;:&#34;Point&#34;,&#34;coordinates&#34;:[-70.650000,8.883333]}" id="NCID0EQWAG" xlink:type="simple">08°53'N, 070°39'W</named-content></named-content>) (5.2 km W of Mérida/Portuguesa state line), ca. 1600 m elev., 7 Nov 1990 (fl), <italic>L.J. Dorr &amp; L.C. Barnett 7650</italic> (K [K006358134], NY [05125046], PORT). • 5 km W of Mérida-Barinas boundary on road to Barinas, 1680 m elev., 9 Jan 1989 (fl), <italic>W. Hahn &amp; F. Grifo 5073</italic> (K [K006358124 as image], NY, U [U.1363669 as image], US [00511982]). • <bold>Miranda</bold>: Los Teques, in German plantations (Parque de los Bárbaros), 1400–1500 m elev., Dec 1917 (fr), <italic>H. Pittier 7604</italic> (US [01223697]). • <bold>Trujillo</bold>: Distrito Bocono, La Morita, above the Río Sagurás, S of Campo Elías and ca. 3 km W of Trujillo-Portuguesa state line, 2300 m elev., 4 Jun 1998 (fr), <italic>L.J. Dorr et al. 5374</italic> (NY [04290819], PORT). • Distrito Carache, Alrededores de Cajingo (<named-content xmlns:xlink="http://www.w3.org/1999/xlink" content-type="dwc:verbatimCoordinates" xlink:type="simple"><named-content content-type="geo-json" specific-use="{&#34;type&#34;:&#34;Point&#34;,&#34;coordinates&#34;:[-70.150000,0.616667]}" id="NCID0EEXAG" xlink:type="simple">00°37'N, 070°09'W</named-content></named-content>), Quebrada Cajingo, 2000 m elev., 1 Nov 1987 (fl), <italic>R. Rivero &amp; W. Diaz 1391</italic> (FLAS [sheet no. 169022 as image], NY [00393841]).</p><p>The following collections also may belong here. They differ principally in their inflorescences where flowers are found not only in the distal-most axils of leaves, but also in the 4 or 5 uppermost leaf axils below the terminal one.</p></tp:treatment-sec><tp:treatment-sec sec-type="material" id="SECID0EMXAG"><title>Material examined.</title><p><bold>Colombia</bold> • <bold>Putumayo</bold>: Municipio de Mocoa, Vereda Bajo Afán, Serranía El Churumbelo, sector Nor Oriental, orilla (margen izquierda) del río Mocoa, <named-content xmlns:xlink="http://www.w3.org/1999/xlink" content-type="dwc:verbatimCoordinates" xlink:type="simple"><named-content content-type="geo-json" specific-use="{&#34;type&#34;:&#34;Point&#34;,&#34;coordinates&#34;:[-76.646944,1.193611]}" id="NCID0EZXAG" xlink:type="simple">1°11'37"N, 76°38'49"W</named-content></named-content>, 630 m elev., 4 Oct 2000 (fr), <italic>D. Cárdenas et al. 12155</italic> (COAH [sheet no. 35566 as image]). • San José, Río Putumayo, 5 Aug 1899 (fl), <italic>T.A. Sprague 614</italic> (BM [BM013837151 as image], K [K006358094 as image]).</p></tp:treatment-sec><tp:treatment-sec sec-type="discussion" id="SECID0ECYAG"><title>Discussion.</title><p><xref ref-type="bibr" rid="B40">Presl (1835)</xref> transferred <italic><tp:taxon-name><tp:taxon-name-part taxon-name-part-type="genus" reg="Sida">Sida</tp:taxon-name-part><tp:taxon-name-part taxon-name-part-type="species" reg="sylvatica">sylvatica</tp:taxon-name-part></tp:taxon-name></italic> Cav. to <italic><tp:taxon-name><tp:taxon-name-part taxon-name-part-type="genus" reg="Abutilon">Abutilon</tp:taxon-name-part></tp:taxon-name></italic>, but Presl’s action was overlooked by <xref ref-type="bibr" rid="B42">Schumann (1891)</xref> who nonetheless saw the same relationship. Schumann’s interpretation of the proper placement of this Peruvian species was followed by <xref ref-type="bibr" rid="B23">Garcke (1893)</xref>, <xref ref-type="bibr" rid="B36">Macbride (1956)</xref> and <xref ref-type="bibr" rid="B31">Kearney (1958)</xref>, the first reviewing Schumann’s treatment and the last two revising the Peruvian and South American species of <italic><tp:taxon-name><tp:taxon-name-part taxon-name-part-type="genus" reg="Abutilon">Abutilon</tp:taxon-name-part></tp:taxon-name></italic>, respectively. <xref ref-type="bibr" rid="B19">Fryxell (1992)</xref>, who treated the Ecuadorean species of <italic><tp:taxon-name><tp:taxon-name-part taxon-name-part-type="genus" reg="Abutilon">Abutilon</tp:taxon-name-part></tp:taxon-name></italic>, however, adopted <italic><tp:taxon-name><tp:taxon-name-part taxon-name-part-type="genus" reg="Abutilon">A.</tp:taxon-name-part><tp:taxon-name-part taxon-name-part-type="species" reg="dianthum">dianthum</tp:taxon-name-part></tp:taxon-name></italic> C. Presl as the name of this species since he argued that the name <italic><tp:taxon-name><tp:taxon-name-part taxon-name-part-type="genus" reg="Sida">S.</tp:taxon-name-part><tp:taxon-name-part taxon-name-part-type="species" reg="sylvatica">sylvatica</tp:taxon-name-part></tp:taxon-name></italic> could not be applied to a species of <italic><tp:taxon-name><tp:taxon-name-part taxon-name-part-type="genus" reg="Abutilon">Abutilon</tp:taxon-name-part></tp:taxon-name></italic> because Cavanilles described the fruit as having uniovulate carpels. <xref ref-type="bibr" rid="B19">Fryxell (1992)</xref> circumscribed <italic><tp:taxon-name><tp:taxon-name-part taxon-name-part-type="genus" reg="Abutilon">Abutilon</tp:taxon-name-part></tp:taxon-name></italic> as having (2–)3–6 ovules per carpel and, while his description of <italic><tp:taxon-name><tp:taxon-name-part taxon-name-part-type="genus" reg="Abutilon">A.</tp:taxon-name-part><tp:taxon-name-part taxon-name-part-type="species" reg="dianthum">dianthum</tp:taxon-name-part></tp:taxon-name></italic> omitted a statement regarding ovule number, it has 7–9 ovules per carpel, which aligns it with the pluriovulate species of <italic><tp:taxon-name><tp:taxon-name-part taxon-name-part-type="genus" reg="Abutilon">Abutilon</tp:taxon-name-part></tp:taxon-name></italic> that <xref ref-type="bibr" rid="B12">Donnell et al. (2012)</xref> transferred to <italic><tp:taxon-name><tp:taxon-name-part taxon-name-part-type="genus" reg="Callianthe">Callianthe</tp:taxon-name-part></tp:taxon-name></italic>. <xref ref-type="bibr" rid="B22">Fuertes and Fryxell (1993)</xref> and <xref ref-type="bibr" rid="B20">Fryxell (2002)</xref> repeated <xref ref-type="bibr" rid="B19">Fryxell’s (1992)</xref> argument regarding <italic><tp:taxon-name><tp:taxon-name-part taxon-name-part-type="genus" reg="Sida">S.</tp:taxon-name-part><tp:taxon-name-part taxon-name-part-type="species" reg="sylvatica">sylvatica</tp:taxon-name-part></tp:taxon-name></italic> and even stated that the identity and generic placement of Cavanilles’s plant were problematic. <xref ref-type="bibr" rid="B33">Krapovickas (2012)</xref>, relying on the original description of <xref ref-type="bibr" rid="B6">Cavanilles (1786)</xref> and a plate that <xref ref-type="bibr" rid="B7">Cavanilles (1788)</xref> published subsequently, also focused on the statement (and illustration) by Cavanilles that the carpels were uniovolute and opined on the basis of this character that the only possible generic placement was <italic><tp:taxon-name><tp:taxon-name-part taxon-name-part-type="genus" reg="Gaya">Gaya</tp:taxon-name-part></tp:taxon-name></italic> Kunth.</p><p>These arguments concerning the identity of <italic><tp:taxon-name><tp:taxon-name-part taxon-name-part-type="genus" reg="Sida">Sida</tp:taxon-name-part><tp:taxon-name-part taxon-name-part-type="species" reg="sylvatica">sylvatica</tp:taxon-name-part></tp:taxon-name></italic> are curious because the holotype of <italic><tp:taxon-name><tp:taxon-name-part taxon-name-part-type="genus" reg="Sida">S.</tp:taxon-name-part><tp:taxon-name-part taxon-name-part-type="species" reg="sylvatica">sylvatica</tp:taxon-name-part></tp:taxon-name></italic>, a specimen collected by Joseph Dombey (MA [MA-656281]), which also appears to subsequently have served as the basis of the plate that <xref ref-type="bibr" rid="B7">Cavanilles (1788</xref>: t. 133, fig. 2) published to illustrate <italic><tp:taxon-name><tp:taxon-name-part taxon-name-part-type="genus" reg="Sida">S.</tp:taxon-name-part><tp:taxon-name-part taxon-name-part-type="species" reg="sylvatica">sylvatica</tp:taxon-name-part></tp:taxon-name></italic>, exists. The rules of the International Code of Nomenclature (<xref ref-type="bibr" rid="B46">Turland et al. 2025</xref>: Arts. 9.1, 9.14) are clear that the type, not a description, fixes the application of the name concerned. Thus, in this case, while the description of the carpels by <xref ref-type="bibr" rid="B6">Cavanilles (1786)</xref> is at variance with the definition of <italic><tp:taxon-name><tp:taxon-name-part taxon-name-part-type="genus" reg="Abutilon">Abutilon</tp:taxon-name-part></tp:taxon-name></italic> (and <italic><tp:taxon-name><tp:taxon-name-part taxon-name-part-type="genus" reg="Callianthe">Callianthe</tp:taxon-name-part></tp:taxon-name></italic>), the holotype of <italic><tp:taxon-name><tp:taxon-name-part taxon-name-part-type="genus" reg="Sida">S.</tp:taxon-name-part><tp:taxon-name-part taxon-name-part-type="species" reg="sylvatica">sylvatica</tp:taxon-name-part></tp:taxon-name></italic> nonetheless represents a species best placed in <italic><tp:taxon-name><tp:taxon-name-part taxon-name-part-type="genus" reg="Callianthe">Callianthe</tp:taxon-name-part></tp:taxon-name></italic> because material from Peru that matches the type is pluriovulate with more than six ovules per carpel. Interestingly, the holotype of <italic><tp:taxon-name><tp:taxon-name-part taxon-name-part-type="genus" reg="Sida">S.</tp:taxon-name-part><tp:taxon-name-part taxon-name-part-type="species" reg="sylvatica">sylvatica</tp:taxon-name-part></tp:taxon-name></italic> does not now have fruit, which begs the question as to the source of this discordant element in <xref ref-type="bibr" rid="B6">Cavanilles’s (1786</xref>, <xref ref-type="bibr" rid="B7">1788</xref>) description and illustration.</p><p><xref ref-type="bibr" rid="B22">Fuertes and Fryxell (1993</xref>: 663) stated that “an apparent isotype” of <italic><tp:taxon-name><tp:taxon-name-part taxon-name-part-type="genus" reg="Sida">Sida</tp:taxon-name-part><tp:taxon-name-part taxon-name-part-type="species" reg="sylvatica">sylvatica</tp:taxon-name-part></tp:taxon-name></italic> was found in the general herbarium in Madrid (MA [MA-265804 as image!] [= F neg. no. 29760]), but the locality on the label of this specimen, Cochexo (or Tochexo), differs from that of the holotype and there is no evidence that the specimen was collected by Dombey. It clearly represents the same taxon, but cannot be considered type material. <xref ref-type="bibr" rid="B33">Krapovickas (2012)</xref> confused this specimen with the holotype of <italic><tp:taxon-name><tp:taxon-name-part taxon-name-part-type="genus" reg="Sida">S.</tp:taxon-name-part><tp:taxon-name-part taxon-name-part-type="species" reg="sylvatica">sylvatica</tp:taxon-name-part></tp:taxon-name></italic>, citing the correct locality and collector, but “MA 29760 [sic], foto F 29760” as the holotype.</p><p><xref ref-type="bibr" rid="B19">Fryxell (1992</xref>: 10) designated a Haenke collection in Prague (PR) as the lectotype of the name <italic><tp:taxon-name><tp:taxon-name-part taxon-name-part-type="genus" reg="Abutilon">Abutilon</tp:taxon-name-part><tp:taxon-name-part taxon-name-part-type="species" reg="dianthum">dianthum</tp:taxon-name-part></tp:taxon-name></italic>, but he failed to distinguish between two duplicates of that collection held in PR (<xref ref-type="bibr" rid="B46">Turland et al. 2025</xref>: Art. 9.17). Consequently, a second-step lectotype is necessary and is designated here. The locality on the lectotype label matches exactly that given in the prootologue. The locality on the isolectotype labels is slightly different (viz. “Peruviae”), but the handwriting is identical on four of the five specimens cited. The label on the specimen in Munich (M) was copied by a different person.</p><p><xref ref-type="bibr" rid="B47">Ulbrich (1932)</xref> indicated that the type of <italic><tp:taxon-name><tp:taxon-name-part taxon-name-part-type="genus" reg="Abutilon">Abutilon</tp:taxon-name-part><tp:taxon-name-part taxon-name-part-type="species" reg="woronowii">woronowii</tp:taxon-name-part></tp:taxon-name></italic> was a collection made in Venezuela, “Colonia Tovar (bluhend 21. Oktober 1926 – G. Woronow n. 7480 typ.)”, which was deposited in Berlin (B). This specimen subsequently was destroyed in World War II and consequently a duplicate of the type, which <xref ref-type="bibr" rid="B48">Ulbrich (1939)</xref> noted later and indicated was deposited in St. Petersburg (LE), is here designated as lectotype of this name. Although the type of <italic><tp:taxon-name><tp:taxon-name-part taxon-name-part-type="genus" reg="Abutilon">A.</tp:taxon-name-part><tp:taxon-name-part taxon-name-part-type="species" reg="woronowii">woronowii</tp:taxon-name-part></tp:taxon-name></italic> was not examined in the present study, two paratypes (<italic>Allart 316</italic> and <italic>Pittier 9931</italic>) (<xref ref-type="bibr" rid="B47">Ulbrich 1932</xref>, <xref ref-type="bibr" rid="B48">1939</xref>) were studied and they are indistinguishable from <italic><tp:taxon-name><tp:taxon-name-part taxon-name-part-type="genus" reg="Callianthe">C.</tp:taxon-name-part><tp:taxon-name-part taxon-name-part-type="species" reg="sylvatica">sylvatica</tp:taxon-name-part></tp:taxon-name></italic>.</p><p>‘<italic><tp:taxon-name><tp:taxon-name-part taxon-name-part-type="genus" reg="Abutilon">Abutilon</tp:taxon-name-part><tp:taxon-name-part taxon-name-part-type="species" reg="prolificum">prolificum</tp:taxon-name-part></tp:taxon-name></italic>’ is a herbarium name that Rusby wrote on sheets of one of his Bolivian collections, <italic>Rusby 737</italic> (GH [0052675 as image], K [K000328758 as image], US [01217797]), which was made during the Mulford Biological Exploration of the Amazon Basin.</p><p><italic><tp:taxon-name><tp:taxon-name-part taxon-name-part-type="genus" reg="Callianthe">Callianthe</tp:taxon-name-part><tp:taxon-name-part taxon-name-part-type="species" reg="sylvatica">sylvatica</tp:taxon-name-part></tp:taxon-name></italic> is interpreted here as an erect shrub with ovate to broadly ovate leaves, oblique to cordate bases, acute to acuminate apices, crenate-dentate margin and stellate-pubescent (often ferruginous) indumentum above and below; flowers solitary (or paired) in uppermost leaf axils, drooping or pendent; peduncles exceeding subtending petioles in length; calyx ca. half-lobed, ferruginous stellate-pubescent; petals spatulate, clawed, pale to bright yellow (or white), with impressed veins of the same colour; staminal column glabrous; schizocarps with ca. 10–12(–16) mericarps, persistent calyx; and pubescent seed.</p><p>Although a number of authors (e.g. Candolle (1824); <xref ref-type="bibr" rid="B11">Don (1831)</xref>; <xref ref-type="bibr" rid="B42">Schumann (1891)</xref>; <xref ref-type="bibr" rid="B3">Baker (1893)</xref>; <xref ref-type="bibr" rid="B20">Fryxell (2002)</xref>) have recognised both <italic><tp:taxon-name><tp:taxon-name-part taxon-name-part-type="genus" reg="Callianthe">Callianthe</tp:taxon-name-part><tp:taxon-name-part taxon-name-part-type="species" reg="sylvatica">sylvatica</tp:taxon-name-part></tp:taxon-name></italic> and <italic><tp:taxon-name><tp:taxon-name-part taxon-name-part-type="genus" reg="Callianthe">C.</tp:taxon-name-part><tp:taxon-name-part taxon-name-part-type="species" reg="geminiflora">geminiflora</tp:taxon-name-part></tp:taxon-name></italic> (Kunth) Donnell or their respective synonyms, there is no clear distinction between the former species described from Peru and the latter described from Venezuela. At best, the Venezuelan species can be described as having slightly more oblique leaves than those of <italic><tp:taxon-name><tp:taxon-name-part taxon-name-part-type="genus" reg="Callianthe">C.</tp:taxon-name-part><tp:taxon-name-part taxon-name-part-type="species" reg="sylvatica">sylvatica</tp:taxon-name-part></tp:taxon-name></italic>. Similarly, while <xref ref-type="bibr" rid="B31">Kearney (1958)</xref> suggested <italic><tp:taxon-name><tp:taxon-name-part taxon-name-part-type="genus" reg="Abutilon">Abutilon</tp:taxon-name-part><tp:taxon-name-part taxon-name-part-type="species" reg="laxum">laxum</tp:taxon-name-part></tp:taxon-name></italic> Rusby was a synonym of <italic><tp:taxon-name><tp:taxon-name-part taxon-name-part-type="genus" reg="Abutilon">A.</tp:taxon-name-part><tp:taxon-name-part taxon-name-part-type="species" reg="sylvaticum">sylvaticum</tp:taxon-name-part></tp:taxon-name></italic> (= <italic><tp:taxon-name><tp:taxon-name-part taxon-name-part-type="genus" reg="Callianthe">C.</tp:taxon-name-part><tp:taxon-name-part taxon-name-part-type="species" reg="sylvatica">sylvatica</tp:taxon-name-part></tp:taxon-name></italic>), <xref ref-type="bibr" rid="B12">Donnell et al. (2012)</xref> recognised it as <italic><tp:taxon-name><tp:taxon-name-part taxon-name-part-type="genus" reg="Callianthe">C.</tp:taxon-name-part><tp:taxon-name-part taxon-name-part-type="species" reg="laxa">laxa</tp:taxon-name-part></tp:taxon-name></italic> (Rusby) Donnell. There is nothing to distinguish <italic><tp:taxon-name><tp:taxon-name-part taxon-name-part-type="genus" reg="Callianthe">C.</tp:taxon-name-part><tp:taxon-name-part taxon-name-part-type="species" reg="laxa">laxa</tp:taxon-name-part></tp:taxon-name></italic> from <italic><tp:taxon-name><tp:taxon-name-part taxon-name-part-type="genus" reg="Callianthe">C.</tp:taxon-name-part><tp:taxon-name-part taxon-name-part-type="species" reg="sylvatica">sylvatica</tp:taxon-name-part></tp:taxon-name></italic> and Dorr in <xref ref-type="bibr" rid="B30">Jørgensen et al. (2014</xref>: 791), who reviewed the Bolivian taxa of <tp:taxon-name><tp:taxon-name-part taxon-name-part-type="family">Malvaceae</tp:taxon-name-part></tp:taxon-name>, listed the former as a synonym of the latter.</p><p><xref ref-type="bibr" rid="B12">Donnell et al. (2012)</xref> noted that species relationships within their <italic><tp:taxon-name><tp:taxon-name-part taxon-name-part-type="genus" reg="Callianthe">Callianthe</tp:taxon-name-part></tp:taxon-name></italic> and <italic><tp:taxon-name><tp:taxon-name-part taxon-name-part-type="genus" reg="Bakeridesia">Bakeridesia</tp:taxon-name-part></tp:taxon-name></italic> s.str. clades are poorly resolved, but did not elaborate on the possible reasons.</p><sec sec-type="﻿Excluded name" id="SECID0ETJBG"><title>﻿Excluded name</title></sec></tp:treatment-sec><ref-list><ref id="B25"><mixed-citation xmlns:xlink="http://www.w3.org/1999/xlink" xlink:type="simple"><person-group><name name-style="western"><surname>Guézou</surname><given-names>A</given-names></name><name name-style="western"><surname>Pozo</surname><given-names>P</given-names></name><name name-style="western"><surname>Buddenhagen</surname><given-names>C</given-names></name></person-group> (<year>2007</year>) Preventing establishment: An inventory of introduced plants in Puerto Villamil, Isabela Island, Galapagos. PLOS ONE 2(10): e1042. <ext-link xlink:href="10.1371/journal.pone.0001042" ext-link-type="doi" xlink:type="simple">https://doi.org/10.1371/journal.pone.0001042</ext-link></mixed-citation></ref><ref id="B40"><mixed-citation xmlns:xlink="http://www.w3.org/1999/xlink" xlink:type="simple"><person-group><name name-style="western"><surname>Presl</surname><given-names>C</given-names></name></person-group> (<year>1835</year>) Reliquiae Haenkeanae; seu descriptiones et icones plantarum, quas in America meridionali et boreali, in insulis Philippinis et Marianis collegit Thaddaeus Haenke, vol. 2(2). Apud J. G. Calve, Bibliopolam, Pragae [Prague]. <ext-link xlink:href="https://www.biodiversitylibrary.org/item/10048" ext-link-type="uri" xlink:type="simple">https://www.biodiversitylibrary.org/item/10048</ext-link></mixed-citation></ref><ref id="B42"><mixed-citation xmlns:xlink="http://www.w3.org/1999/xlink" xlink:type="simple"><person-group><name name-style="western"><surname>Schumann</surname><given-names>K</given-names></name></person-group> (<year>1891</year>) <article-title><tp:taxon-name><tp:taxon-name-part taxon-name-part-type="family">Malvaceae</tp:taxon-name-part></tp:taxon-name> I.</article-title> In: <person-group><name name-style="western"><surname>Martius</surname><given-names>CFP von</given-names></name></person-group> (<role>Ed.</role>) <issue-title>Flora Brasiliensis 12(3).</issue-title><source>Frid. Fleischer, Lipsiae [Leipzig]</source>, <fpage>251</fpage>–<lpage>456</lpage>. <ext-link xlink:href="https://www.biodiversitylibrary.org/page/143697" ext-link-type="uri" xlink:type="simple">https://www.biodiversitylibrary.org/page/143697</ext-link></mixed-citation></ref><ref id="B23"><mixed-citation xmlns:xlink="http://www.w3.org/1999/xlink" xlink:type="simple"><person-group><name name-style="western"><surname>Garcke</surname><given-names>A</given-names></name></person-group> (<year>1893</year>) <article-title>Uber die Gattung <italic><tp:taxon-name><tp:taxon-name-part taxon-name-part-type="genus">Abutilon</tp:taxon-name-part></tp:taxon-name></italic>.</article-title><source>Botanische Jahrbücher für Systematik</source><volume>15</volume>: <fpage>480</fpage>–<lpage>492</lpage>. <ext-link xlink:href="https://archive.org/details/Bot-Jber-Syst-Pflanzengesch-Pflanzengeogr-15-0480-0492" ext-link-type="uri" xlink:type="simple">https://archive.org/details/Bot-Jber-Syst-Pflanzengesch-Pflanzengeogr-15-0480-0492</ext-link></mixed-citation></ref><ref id="B36"><mixed-citation xmlns:xlink="http://www.w3.org/1999/xlink" xlink:type="simple"><person-group><name name-style="western"><surname>Macbride</surname><given-names>JF</given-names></name></person-group> (<year>1956</year>) <tp:taxon-name><tp:taxon-name-part taxon-name-part-type="family">Malvaceae</tp:taxon-name-part></tp:taxon-name>, Flora of Peru. Field Museum of Natural History, Botanical Series 13(3A, 2): 442–593, 741–744. <ext-link xlink:href="https://www.biodiversitylibrary.org/item/26374#page/160/mode/1up" ext-link-type="uri" xlink:type="simple">https://www.biodiversitylibrary.org/item/26374#page/160/mode/1up</ext-link></mixed-citation></ref><ref id="B31"><mixed-citation xmlns:xlink="http://www.w3.org/1999/xlink" xlink:type="simple"><person-group><name name-style="western"><surname>Kearney</surname><given-names>TH</given-names></name></person-group> (<year>1958</year>) <article-title>A tentative key to the South American species of <italic><tp:taxon-name><tp:taxon-name-part taxon-name-part-type="genus">Abutilon</tp:taxon-name-part></tp:taxon-name></italic>, Miller.</article-title><source>Leaflets of Western Botany</source><volume>8</volume>(<issue>9</issue>): <fpage>201</fpage>–<lpage>216</lpage>. <ext-link xlink:href="https://www.biodiversitylibrary.org/item/46872#page/249/mode/1up" ext-link-type="uri" xlink:type="simple">https://www.biodiversitylibrary.org/item/46872#page/249/mode/1up</ext-link></mixed-citation></ref><ref id="B19"><mixed-citation xmlns:xlink="http://www.w3.org/1999/xlink" xlink:type="simple"><person-group><name name-style="western"><surname>Fryxell</surname><given-names>PA</given-names></name></person-group> (<year>1992</year>) <article-title>118. <tp:taxon-name><tp:taxon-name-part taxon-name-part-type="family">Malvaceae</tp:taxon-name-part></tp:taxon-name>.</article-title> In: <person-group><name name-style="western"><surname>Harling</surname><given-names>G</given-names></name><name name-style="western"><surname>Andersson</surname><given-names>L</given-names></name></person-group> (<role>Eds</role>) <issue-title>Flora of Ecuador 44.</issue-title><source>Berlings, Arlöv, Sweden</source>, <fpage>1</fpage>–<lpage>142</lpage>.</mixed-citation></ref><ref id="B12"><mixed-citation xmlns:xlink="http://www.w3.org/1999/xlink" xlink:type="simple"><person-group><name name-style="western"><surname>Donnell</surname><given-names>AA</given-names></name><name name-style="western"><surname>Ballard</surname><given-names>Jr HE</given-names></name><name name-style="western"><surname>Cantino</surname><given-names>PD</given-names></name></person-group> (<year>2012</year>) <article-title><italic><tp:taxon-name><tp:taxon-name-part taxon-name-part-type="genus">Callianthe</tp:taxon-name-part></tp:taxon-name></italic> (<tp:taxon-name><tp:taxon-name-part taxon-name-part-type="family">Malvaceae</tp:taxon-name-part></tp:taxon-name>): A new genus of Neotropical Malveae.</article-title><source>Systematic Botany</source><volume>37</volume>(<issue>3</issue>): <fpage>712</fpage>–<lpage>722</lpage>. <ext-link xlink:href="10.1600/036364412X648689" ext-link-type="doi" xlink:type="simple">https://doi.org/10.1600/036364412X648689</ext-link></mixed-citation></ref><ref id="B22"><mixed-citation xmlns:xlink="http://www.w3.org/1999/xlink" xlink:type="simple"><person-group><name name-style="western"><surname>Fuertes</surname><given-names>J</given-names></name><name name-style="western"><surname>Fryxell</surname><given-names>PA</given-names></name></person-group> (<year>1993</year>) <article-title>Nomenclatural notes on some <tp:taxon-name><tp:taxon-name-part taxon-name-part-type="family">Malvaceae</tp:taxon-name-part></tp:taxon-name> species described by Cavanilles.</article-title><source>Taxon</source><volume>42</volume>(<issue>3</issue>): <fpage>661</fpage>–<lpage>664</lpage>. <ext-link xlink:href="10.2307/1222546" ext-link-type="doi" xlink:type="simple">https://doi.org/10.2307/1222546</ext-link></mixed-citation></ref><ref id="B20"><mixed-citation xmlns:xlink="http://www.w3.org/1999/xlink" xlink:type="simple"><person-group><name name-style="western"><surname>Fryxell</surname><given-names>PA</given-names></name></person-group> (<year>2002</year>) <article-title>An <italic><tp:taxon-name><tp:taxon-name-part taxon-name-part-type="genus">Abutilon</tp:taxon-name-part></tp:taxon-name></italic> nomenclator (<tp:taxon-name><tp:taxon-name-part taxon-name-part-type="family">Malvaceae</tp:taxon-name-part></tp:taxon-name>).</article-title><source>Lundellia</source><volume>5</volume>: <fpage>79</fpage>–<lpage>118</lpage>. <ext-link xlink:href="10.25224/1097-993X-5.1.79" ext-link-type="doi" xlink:type="simple">https://doi.org/10.25224/1097-993X-5.1.79</ext-link></mixed-citation></ref><ref id="B33"><mixed-citation xmlns:xlink="http://www.w3.org/1999/xlink" xlink:type="simple"><person-group><name name-style="western"><surname>Krapovickas</surname><given-names>A</given-names></name></person-group> (<year>2012</year>) <article-title>Novedades en el género <italic><tp:taxon-name><tp:taxon-name-part taxon-name-part-type="genus">Gaya</tp:taxon-name-part></tp:taxon-name></italic> (<tp:taxon-name><tp:taxon-name-part taxon-name-part-type="family">Malvaceae</tp:taxon-name-part></tp:taxon-name>).</article-title><source>Bonplandia (Corrientes)</source><volume>21</volume>(<issue>1</issue>): <fpage>71</fpage>–<lpage>76</lpage>. <ext-link xlink:href="10.30972/bon.2111317" ext-link-type="doi" xlink:type="simple">https://doi.org/10.30972/bon.2111317</ext-link></mixed-citation></ref><ref id="B6"><mixed-citation xmlns:xlink="http://www.w3.org/1999/xlink" xlink:type="simple"><person-group><name name-style="western"><surname>Cavanilles</surname><given-names>AJ</given-names></name></person-group> (<year>1786</year>) Secunda dissertatio botanica. Franciscum amb. Didot, Paris. <ext-link xlink:href="https://bibdigital.rjb.csic.es/records/item/9759-secunda-dissertatio-botanica" ext-link-type="uri" xlink:type="simple">https://bibdigital.rjb.csic.es/records/item/9759-secunda-dissertatio-botanica</ext-link></mixed-citation></ref><ref id="B7"><mixed-citation xmlns:xlink="http://www.w3.org/1999/xlink" xlink:type="simple"><person-group><name name-style="western"><surname>Cavanilles</surname><given-names>AJ</given-names></name></person-group> (<year>1788</year>) Quinta dissertatio botanica. Franciscum amb. Didot, Paris. <ext-link xlink:href="https://bibdigital.rjb.csic.es/records/item/9762-quinta-dissertatio-botanica" ext-link-type="uri" xlink:type="simple">https://bibdigital.rjb.csic.es/records/item/9762-quinta-dissertatio-botanica</ext-link></mixed-citation></ref><ref id="B46"><mixed-citation xmlns:xlink="http://www.w3.org/1999/xlink" xlink:type="simple"><person-group><name name-style="western"><surname>Turland</surname><given-names>NJ</given-names></name><name name-style="western"><surname>Wiersema</surname><given-names>JH</given-names></name><name name-style="western"><surname>Barrie</surname><given-names>FR</given-names></name><name name-style="western"><surname>Gandhi</surname><given-names>KN</given-names></name><name name-style="western"><surname>Gravendyck</surname><given-names>J</given-names></name><name name-style="western"><surname>Greuter</surname><given-names>W</given-names></name><name name-style="western"><surname>Hawksworth</surname><given-names>DL</given-names></name><name name-style="western"><surname>Herendeen</surname><given-names>PS</given-names></name><name name-style="western"><surname>Klopper</surname><given-names>RR</given-names></name><name name-style="western"><surname>Knapp</surname><given-names>S</given-names></name><name name-style="western"><surname>Kusber</surname><given-names>W-H</given-names></name><name name-style="western"><surname>Li</surname><given-names>D-Z</given-names></name><name name-style="western"><surname>May</surname><given-names>TW</given-names></name><name name-style="western"><surname>Monro</surname><given-names>AM</given-names></name><name name-style="western"><surname>Prado</surname><given-names>J</given-names></name><name name-style="western"><surname>Price</surname><given-names>MJ</given-names></name><name name-style="western"><surname>Smith</surname><given-names>GF</given-names></name><name name-style="western"><surname>Zamora Señoret</surname><given-names>JC [Eds]</given-names></name></person-group> (<year>2025</year>) International Code of Nomenclature for algae, fungi, and plants (Madrid Code). Regnum Vegetabile 162. University of Chicago Press, Chicago. <ext-link xlink:href="10.7208/chicago/9780226839479.001.0001" ext-link-type="doi" xlink:type="simple">https://doi.org/10.7208/chicago/9780226839479.001.0001</ext-link></mixed-citation></ref><ref id="B47"><mixed-citation xmlns:xlink="http://www.w3.org/1999/xlink" xlink:type="simple"><person-group><name name-style="western"><surname>Ulbrich</surname><given-names>E</given-names></name></person-group> (<year>1932</year>) <article-title><tp:taxon-name><tp:taxon-name-part taxon-name-part-type="family">Malvaceae</tp:taxon-name-part></tp:taxon-name> americanae, imprimis andinae novae vel rariores.</article-title><source>Notizblatt des Botanischen Gartens und Museums zu Berlin-Dahlem</source><volume>11</volume>(<issue>107</issue>): <fpage>515</fpage>–<lpage>550</lpage>. <ext-link xlink:href="10.2307/3995127" ext-link-type="doi" xlink:type="simple">https://doi.org/10.2307/3995127</ext-link></mixed-citation></ref><ref id="B48"><mixed-citation xmlns:xlink="http://www.w3.org/1999/xlink" xlink:type="simple"><person-group><name name-style="western"><surname>Ulbrich</surname><given-names>E</given-names></name></person-group> (<year>1939</year>) <article-title><tp:taxon-name><tp:taxon-name-part taxon-name-part-type="family">Malvaceae</tp:taxon-name-part></tp:taxon-name> et <tp:taxon-name><tp:taxon-name-part taxon-name-part-type="family">Sterculiaceae</tp:taxon-name-part></tp:taxon-name> in Itinere americano 1925–1926 a G. Woronow et S. Juzepczuk collectae.</article-title><source>Notizblatt des Botanischen Gartens und Museums zu Berlin-Dahlem</source><volume>14</volume>(<issue>124</issue>): <fpage>356</fpage>–<lpage>366</lpage>. <ext-link xlink:href="10.2307/3995055" ext-link-type="doi" xlink:type="simple">https://doi.org/10.2307/3995055</ext-link></mixed-citation></ref><ref id="B11"><mixed-citation xmlns:xlink="http://www.w3.org/1999/xlink" xlink:type="simple"><person-group><name name-style="western"><surname>Don</surname><given-names>G</given-names></name></person-group> (<year>1831</year>) A general history of the dichlamydeous plants, vol. 1. Gilbert and Rivington, Printers, London.</mixed-citation></ref><ref id="B3"><mixed-citation xmlns:xlink="http://www.w3.org/1999/xlink" xlink:type="simple"><person-group><name name-style="western"><surname>Baker</surname><given-names>EG</given-names></name></person-group> (<year>1893</year>) <article-title>Synopsis of genera and species of Malveæ.</article-title><source>Le Journal de Botanique</source><volume>31</volume>(<issue>369</issue>): <fpage>267</fpage>–<lpage>273</lpage>.</mixed-citation></ref><ref id="B30"><mixed-citation xmlns:xlink="http://www.w3.org/1999/xlink" xlink:type="simple"><person-group><name name-style="western"><surname>Jørgensen</surname><given-names>PM</given-names></name><name name-style="western"><surname>Nee</surname><given-names>MH</given-names></name><name name-style="western"><surname>Beck</surname><given-names>SG [Eds]</given-names></name></person-group> (<year>2014</year>) Catálogo de las plantas vasculares de Bolivia, vol. 1. Monographs in Systematic Botany from the Missouri Botanical Garden 127: i–vii, 1–880.</mixed-citation></ref></ref-list></tp:taxon-treatment>
