# Supplementary material for: ﻿The native species of Callianthe (Malvaceae, Malvoideae) in northern South America (Colombia, Venezuela, the Guianas and adjacent Brazil)
Source: PhytoKeys. 2025 Jul 23;260:75–95. doi: 10.3897/phytokeys.260.154906 (PMC12311476; doi:10.3897/phytokeys.260.154906)
Supplement: XML Treatment for Callianthe purpurascens [file phytokeys.260.154906-treatment6.xml]

<!DOCTYPE tp:taxon-treatment
  PUBLIC "-//TaxonX//DTD Taxonomic Treatment Publishing DTD v0 20100105//EN" "tax-treatment-NSO.dtd">
<tp:taxon-treatment xmlns:tp="http://www.plazi.org/taxpub"><tp:treatment-meta><kwd-group><label>Taxon classification</label><kwd>
                <named-content content-type="kingdom">Plantae</named-content>
              </kwd><kwd>
                <named-content content-type="order">Malvales</named-content>
              </kwd><kwd>
                <named-content content-type="family">Malvaceae</named-content>
              </kwd></kwd-group><mixed-citation publication-type="journal"><person-group><name><surname>Dorr</surname><given-names>Laurence J.</given-names></name></person-group><article-title>﻿The native species of <italic><tp:taxon-name><tp:taxon-name-part taxon-name-part-type="genus" reg="Callianthe">Callianthe</tp:taxon-name-part></tp:taxon-name></italic> (<tp:taxon-name><tp:taxon-name-part taxon-name-part-type="family">Malvaceae</tp:taxon-name-part></tp:taxon-name>, <tp:taxon-name><tp:taxon-name-part taxon-name-part-type="subfamily">Malvoideae</tp:taxon-name-part></tp:taxon-name>) in northern South America (Colombia, Venezuela, the Guianas and adjacent Brazil)</article-title><source>PhytoKeys</source><day>23</day><month>07</month><year>2025</year><volume>260</volume><fpage>75</fpage><lpage>95</lpage><pub-id pub-id-type="doi">10.3897/phytokeys.260.154906</pub-id></mixed-citation></tp:treatment-meta><tp:nomenclature><label>﻿</label><tp:taxon-name>
              <object-id xmlns:xlink="http://www.w3.org/1999/xlink" content-type="arpha" xlink:type="simple">8EE4955D-4CBA-5C4F-B7A4-0F5AD622BA97</object-id>
              <tp:taxon-name-part taxon-name-part-type="genus" reg="Callianthe">Callianthe</tp:taxon-name-part>
              <tp:taxon-name-part taxon-name-part-type="species" reg="purpurascens">purpurascens</tp:taxon-name-part>
              <object-id xmlns:xlink="http://www.w3.org/1999/xlink" content-type="ipni" xlink:type="simple">urn:lsid:ipni.org:names:77366035-1</object-id>
            </tp:taxon-name><tp:taxon-authority>(Link) Dorr</tp:taxon-authority><tp:taxon-status xmlns:xlink="http://www.w3.org/1999/xlink" xlink:type="simple">comb. nov.</tp:taxon-status><tp:nomenclature-citation-list><tp:nomenclature-citation><tp:taxon-name>
                  <tp:taxon-name-part taxon-name-part-type="genus" reg="Sida">Sida</tp:taxon-name-part>
                  <tp:taxon-name-part taxon-name-part-type="species" reg="purpurascens">purpurascens</tp:taxon-name-part>
                </tp:taxon-name><comment>Link, Enum. Pl. Hort. Berol. Alt. 2: 206. 1822. Type: Rio de Janeiro: Commun près Rio de Janeiro, s.d. (fr), <italic>A. St.-Hilaire 73B</italic> (neotype, here designated): US [00098237]!; isoneotypes: B† [= F neg. no. 9266], MPU [MPU013687 as image!], P [P02285558 as image! (= F neg. no. 35451 p.p.)], P [P02285559 as image!], P [P02285560 as image (= F neg. no. 35451 p.p.)!]; probable isoneotype: F [F0062850F as image!]).</comment></tp:nomenclature-citation><tp:nomenclature-citation><tp:taxon-name>
                  <tp:taxon-name-part taxon-name-part-type="genus" reg="Sida">Sida</tp:taxon-name-part>
                  <tp:taxon-name-part taxon-name-part-type="species" reg="rosea">rosea</tp:taxon-name-part>
                </tp:taxon-name><comment>Link &amp; Otto, Icon. Pl. Select.: 71, t. 32. 1825; Hooker, Curtis’s Bot. Mag. 69 [= ser. 2, 6]: t. 3150. 1832. Type: The plate (t. 32) published with the original description (lectotype, here designated).</comment></tp:nomenclature-citation><tp:nomenclature-citation><tp:taxon-name>
                  <tp:taxon-name-part taxon-name-part-type="genus" reg="Sida">Sida</tp:taxon-name-part>
                  <tp:taxon-name-part taxon-name-part-type="species" reg="speciosa">speciosa</tp:taxon-name-part>
                </tp:taxon-name><comment>Willd. ex Spreng., Syst. Veg., ed. 16, 3: 119. 1826, nom. illeg. superfl.</comment></tp:nomenclature-citation><tp:nomenclature-citation><tp:taxon-name>
                  <tp:taxon-name-part taxon-name-part-type="genus" reg="Abutilon">Abutilon</tp:taxon-name-part>
                  <tp:taxon-name-part taxon-name-part-type="species" reg="esculentum">esculentum</tp:taxon-name-part>
                </tp:taxon-name><comment>A. St.-Hil., A. Juss. &amp; Cambess., Pl. Usuel. Bras.: t. 51. [16 Jun] 1827 [“1824”]; A. St.-Hil., Fl. Bras. Merid. [qu] 1(6): 204. [18 Jul] 1827 [“1825”]; Ibid., Fl. Bras. Merid. [fol] 1: 160. 1827 [“1825”]. Type: Brazil. Rio de Janeiro: Commun près Rio de Janeiro, s.d. (fr), <italic>A. St.-Hilaire 73B</italic> (lectotype, designated by <xref ref-type="bibr" rid="B20">Fryxell (2002</xref>: 90): P [P02285558 as image! (= F neg. no. 35451 p.p.)]; isolectotypes: B† (= F neg. no. 9266), MPU [MPU013687 as image!], P [P02285559 as image!], P [P02285560 as image! (= F neg. no. 35451 p.p.)], US [00098237]!); probable isolectotype: F [F0062850F as image!]).</comment></tp:nomenclature-citation><tp:nomenclature-citation><tp:taxon-name>
                  <tp:taxon-name-part taxon-name-part-type="genus" reg="Abutilon">Abutilon</tp:taxon-name-part>
                  <tp:taxon-name-part taxon-name-part-type="species" reg="carneum">carneum</tp:taxon-name-part>
                </tp:taxon-name><comment>A. St.-Hil., Fl. Bras. Merid. [qu] 1(6): 205. [18 Jul] 1827 [“1825”]; Fl. Bras. Merid. [fol] 1: 160. 1827 [“1825”]. Type: Brazil. Rio de Janeiro: Bord du Riv. das Ostras [sic], s.d. (fl, fr), <italic>A. St.-Hilaire 163</italic> (second step lectotype, here designated: P [P02285549 as image! (= F neg. no. 35448 p.p.)]; isolectotypes: MPU [MPU017039 as image!], P [P02285551 as image! (= F neg. no. 35448 p.p.)]); probable isolectotypes: F [F0062849F as image!], P [P02285550 as image!]).</comment></tp:nomenclature-citation><tp:nomenclature-citation><tp:taxon-name>
                  <tp:taxon-name-part taxon-name-part-type="genus" reg="Abutilon">Abutilon</tp:taxon-name-part>
                  <tp:taxon-name-part taxon-name-part-type="species" reg="speciosum">speciosum</tp:taxon-name-part>
                </tp:taxon-name><comment>(Willd. ex Spreng.) G. Don, Gen. Hist. 1: 502. 1831, comb. illeg.</comment></tp:nomenclature-citation><tp:nomenclature-citation><tp:taxon-name>
                  <tp:taxon-name-part taxon-name-part-type="genus" reg="Rosa">Rosa</tp:taxon-name-part>
                  <tp:taxon-name-part taxon-name-part-type="species" reg="speciosa">speciosa</tp:taxon-name-part>
                </tp:taxon-name><comment>Hook., Curtis’s Bot. Mag. 69 [= ser. 2, 6]: t. 3150. 1832, sphalm. pro <tp:taxon-name><tp:taxon-name-part taxon-name-part-type="genus" reg="Sida">Sida</tp:taxon-name-part><tp:taxon-name-part taxon-name-part-type="species" reg="speciosa">speciosa</tp:taxon-name-part></tp:taxon-name> Willd. ex Spreng.</comment></tp:nomenclature-citation><tp:nomenclature-citation><tp:taxon-name>
                  <tp:taxon-name-part taxon-name-part-type="genus" reg="Sida">Sida</tp:taxon-name-part>
                  <tp:taxon-name-part taxon-name-part-type="species" reg="esculenta">esculenta</tp:taxon-name-part>
                </tp:taxon-name><comment>(A. St.-Hil., A. Juss. &amp; Cambess.) Steud., Nomencl. Bot., ed. 2, 2: 577. 1841. Type: Based on <tp:taxon-name><tp:taxon-name-part taxon-name-part-type="genus" reg="Abutilon">Abutilon</tp:taxon-name-part><tp:taxon-name-part taxon-name-part-type="species" reg="esculentum">esculentum</tp:taxon-name-part></tp:taxon-name> A. St.-Hil., A. Juss. &amp; Cambess.</comment></tp:nomenclature-citation><tp:nomenclature-citation><tp:taxon-name>
                  <tp:taxon-name-part taxon-name-part-type="genus" reg="Sida">Sida</tp:taxon-name-part>
                  <tp:taxon-name-part taxon-name-part-type="species" reg="hilaireana">hilaireana</tp:taxon-name-part>
                </tp:taxon-name><comment>Steud., Nomencl. Bot., ed. 2, 2: 577. 1841 (“Hilaireana”), nom. nov. Type: Based on <tp:taxon-name><tp:taxon-name-part taxon-name-part-type="genus" reg="Abutilon">Abutilon</tp:taxon-name-part><tp:taxon-name-part taxon-name-part-type="species" reg="carneum">carneum</tp:taxon-name-part></tp:taxon-name> A. St.-Hil.</comment></tp:nomenclature-citation><tp:nomenclature-citation><tp:taxon-name>
                  <tp:taxon-name-part taxon-name-part-type="genus" reg="Abutilon">Abutilon</tp:taxon-name-part>
                  <tp:taxon-name-part taxon-name-part-type="species" reg="virens">virens</tp:taxon-name-part>
                </tp:taxon-name><comment>A. St.-Hil. &amp; Naudin, Ann. Sci. Nat., Bot., sér. 2, 18: 48. 1842. Type: Brazil. Minas Gerais [“Minas Geraës”]: Sine loc., 1838 (fr), <italic>P. Claussen 122</italic> (lectotype, here designated: P [P02285617 as image!]; isolectotypes: G-DEL, P [P02285616 as image!]).</comment></tp:nomenclature-citation><tp:nomenclature-citation><tp:taxon-name>
                  <tp:taxon-name-part taxon-name-part-type="genus" reg="Sida">Sida</tp:taxon-name-part>
                  <tp:taxon-name-part taxon-name-part-type="species" reg="carnea">carnea</tp:taxon-name-part>
                </tp:taxon-name><comment>(A. St.-Hil.) D. Dietr., Syn. Plant. 4: 853. 1846, comb. illeg.</comment></tp:nomenclature-citation><tp:nomenclature-citation><tp:taxon-name>
                  <tp:taxon-name-part taxon-name-part-type="genus" reg="Abutilon">Abutilon</tp:taxon-name-part>
                  <tp:taxon-name-part taxon-name-part-type="species" reg="purpurascens">purpurascens</tp:taxon-name-part>
                </tp:taxon-name><comment>(Link) K. Schum., in Martius, Fl. Bras. 12(3): 419. 1891. Type: Based on <tp:taxon-name><tp:taxon-name-part taxon-name-part-type="genus" reg="Sida">Sida</tp:taxon-name-part><tp:taxon-name-part taxon-name-part-type="species" reg="purpurascens">purpurascens</tp:taxon-name-part></tp:taxon-name> Link.</comment></tp:nomenclature-citation><tp:nomenclature-citation><tp:taxon-name>
                  <tp:taxon-name-part taxon-name-part-type="genus" reg="Bakeridesia">Bakeridesia</tp:taxon-name-part>
                  <tp:taxon-name-part taxon-name-part-type="species" reg="purpurascens">purpurascens</tp:taxon-name-part>
                </tp:taxon-name><comment>(Link) Monteiro, Anais Soc. Bot. Brasil 5: 436. 1956. Type: Based on <tp:taxon-name><tp:taxon-name-part taxon-name-part-type="genus" reg="Sida">Sida</tp:taxon-name-part><tp:taxon-name-part taxon-name-part-type="species" reg="purpurascens">purpurascens</tp:taxon-name-part></tp:taxon-name> Link.</comment></tp:nomenclature-citation><tp:nomenclature-citation><tp:taxon-name>
                  <tp:taxon-name-part taxon-name-part-type="genus" reg="Bakeridesia">Bakeridesia</tp:taxon-name-part>
                  <tp:taxon-name-part taxon-name-part-type="species" reg="esculenta">esculenta</tp:taxon-name-part>
                </tp:taxon-name><comment>(A. St.-Hil., A. Juss. &amp; Cambess.) Monteiro, Anais Soc. Bot. Brasil 23: 127. 1973 [“1972”]. Type: Based on <tp:taxon-name><tp:taxon-name-part taxon-name-part-type="genus" reg="Abutilon">Abutilon</tp:taxon-name-part><tp:taxon-name-part taxon-name-part-type="species" reg="esculentum">esculentum</tp:taxon-name-part></tp:taxon-name> A. St.-Hil., A. Juss. &amp; Cambess.</comment></tp:nomenclature-citation></tp:nomenclature-citation-list></tp:nomenclature><tp:treatment-sec sec-type="material" id="SECID0EBTBG"><title>Type.</title><p>Based on <italic><tp:taxon-name><tp:taxon-name-part taxon-name-part-type="genus" reg="Sida">Sida</tp:taxon-name-part><tp:taxon-name-part taxon-name-part-type="species" reg="purpurascens">purpurascens</tp:taxon-name-part></tp:taxon-name></italic> Link.</p></tp:treatment-sec><ref-list><ref id="B20"><mixed-citation xmlns:xlink="http://www.w3.org/1999/xlink" xlink:type="simple"><person-group><name name-style="western"><surname>Fryxell</surname><given-names>PA</given-names></name></person-group> (<year>2002</year>) <article-title>An <italic><tp:taxon-name><tp:taxon-name-part taxon-name-part-type="genus">Abutilon</tp:taxon-name-part></tp:taxon-name></italic> nomenclator (<tp:taxon-name><tp:taxon-name-part taxon-name-part-type="family">Malvaceae</tp:taxon-name-part></tp:taxon-name>).</article-title><source>Lundellia</source><volume>5</volume>: <fpage>79</fpage>–<lpage>118</lpage>. <ext-link xlink:href="10.25224/1097-993X-5.1.79" ext-link-type="doi" xlink:type="simple">https://doi.org/10.25224/1097-993X-5.1.79</ext-link></mixed-citation></ref></ref-list></tp:taxon-treatment>
